# Supplementary material for: 2-Methyl­pyridinium 5-(2,4-dinitro­phen­yl)-1,3-dimethyl­barbiturate
Source: Acta Crystallogr Sect E Struct Rep Online. 2012 Mar 14;68(Pt 4):o1044. doi: 10.1107/S1600536812009440 (PMC3344005; doi:10.1107/S1600536812009440)
Supplement: Supplementary file 1 [file e-68-o1044-sup1.cif]

##############################################################################
#                                                                            #
# This CIF contains the data in a paper accepted for publication in          #
# Acta Crystallographica Section E. It conforms to the requirements of       #
# Notes for Authors for Acta Crystallographica Section E, and has been       #
# peer reviewed under the auspices of the IUCr Commission on Journals.       #
#                                                                            #
# Full details of the Crystallographic Information File format               #
# are given in the paper "The Crystallographic Information File (CIF):       #
# a New Standard Archive File for Crystallography" by S. R. Hall, F. H.      #
# Allen and I. D. Brown [Acta Cryst. (1991), A47, 655-685].                  #
#                                                                            #
# The current version of the core CIF dictionary is obtainable from          #
# ftp://ftp.iucr.org/pub/cif_core.dic.                                       #
#                                                                            #
# Software is freely available for graphical display of the structure(s)     #
# in this CIF. For information consult the CIF software page                 #
# http://www.iucr.org/resources/cif/software.                                #
#                                                                            #
# This file may be used for bona fide research purposes within the           #
# scientific community so long as proper attribution is given to the journal # 
# article from which it was obtained.                                        #
#                                                                            #
##############################################################################
data_global
_audit_creation_method     SHELXL-97
_journal_data_validation_number     ?
_journal_date_recd_electronic     2011-11-26
_journal_date_accepted     2012-03-04
_journal_name_full     'Acta Crystallographica, Section E'
_journal_year     2012
_journal_volume     68
_journal_issue      4
_journal_page_first     o1044
_journal_page_last     o1044
_journal_paper_category     QO
_journal_paper_doi     10.1107/S1600536812009440
_journal_coeditor_code     BV2197
_publ_contact_author_name     'Kalaivani Doraisamyraja'
_publ_contact_author_address
;
PG and Research Department of Chemistry
Seethalakshmi Ramaswami College,
Tiruchirappalli 620 002,
Tamil Nadu, India
;
_publ_contact_author_email     'kalaivbalaj@yahoo.co.in'
_publ_contact_author_fax     ?
_publ_contact_author_phone     '+91-9894655213'
_publ_section_title
;
2-Methylpyridinium 5-(2,4-dinitrophenyl)-1,3-dimethylbarbiturate
;
loop_
    _publ_author_name
    _publ_author_footnote
    _publ_author_address
    'Gunaseelan Sridevi' .
;
PG and Research Department of Chemistry
Seethalakshmi Ramaswami College,
Tiruchirappalli 620 002, Tamil Nadu, India
;
    'Doraisamyraja Kalaivani' .
;
PG and Research Department of Chemistry
Seethalakshmi Ramaswami College,
Tiruchirappalli 620 002, Tamil Nadu, India
;
data_I
_audit_creation_method     SHELXL-97
_chemical_name_systematic
;
2-Methylpyridinium 5-(2,4-dinitrophenyl)-1,3-dimethyl-2,6-dioxo-
1,2,3,6-tetrahydropyrimidin-4-olate
;
_chemical_name_common
;
2-Methylpyridinium 5-(2,4-dinitrophenyl)-1,3-dimethylbarbiturate
;
_chemical_formula_moiety     'C6 H8 N +, C12 H9 N4 O7 -'
_chemical_formula_sum     'C18 H17 N5 O7'
_chemical_formula_iupac     'C6 H8 N +, C12 H9 N4 O7 -'
_chemical_formula_weight     415.37
_chemical_melting_point     ?
_symmetry_cell_setting     monoclinic
_symmetry_space_group_name_H-M     'P 21/n'
_symmetry_space_group_name_Hall     '-P 2yn'
loop_
    _symmetry_equiv_pos_as_xyz
    'x, y, z'
    '-x+1/2, y+1/2, -z+1/2'
    '-x, -y, -z'
    'x-1/2, -y-1/2, z-1/2'
_cell_length_a     12.8242(8)
_cell_length_b     7.0696(5)
_cell_length_c     21.5409(14)
_cell_angle_alpha     90.00
_cell_angle_beta     101.029(2)
_cell_angle_gamma     90.00
_cell_volume     1916.9(2)
_cell_formula_units_Z     4
_cell_measurement_reflns_used     6197
_cell_measurement_theta_min     2.88
_cell_measurement_theta_max     25.25
_cell_measurement_temperature     293(2)
_exptl_crystal_description     block
_exptl_crystal_colour     red
_exptl_crystal_size_max     0.30
_exptl_crystal_size_mid     0.25
_exptl_crystal_size_min     0.15
_exptl_crystal_density_diffrn     1.439
_exptl_crystal_density_meas     ?
_exptl_crystal_density_method     'not measured'
_exptl_crystal_F_000     864
_exptl_absorpt_coefficient_mu     0.113
_exptl_absorpt_correction_type     multi-scan
_exptl_absorpt_process_details     '(SADABS; Bruker, 2004)'
_exptl_absorpt_correction_T_min     0.9168
_exptl_absorpt_correction_T_max     0.9832
_exptl_special_details     ?
_diffrn_ambient_temperature     293(2)
_diffrn_radiation_type     MoK\a
_diffrn_radiation_wavelength     0.71073
_diffrn_radiation_source     'fine-focus sealed tube'
_diffrn_radiation_monochromator     graphite
_diffrn_measurement_device_type     'Bruker Kappa APEXII CCD'
_diffrn_measurement_method     '\w and \f scan'
_diffrn_detector_area_resol_mean     ?
_diffrn_reflns_number     3527
_diffrn_reflns_av_R_equivalents     0.0000
_diffrn_reflns_av_sigmaI/netI     0.0182
_diffrn_reflns_theta_min     3.03
_diffrn_reflns_theta_max     25.42
_diffrn_reflns_theta_full     25.42
_diffrn_measured_fraction_theta_max     0.995
_diffrn_measured_fraction_theta_full     0.995
_diffrn_reflns_limit_h_min     -15
_diffrn_reflns_limit_h_max     15
_diffrn_reflns_limit_k_min     0
_diffrn_reflns_limit_k_max     8
_diffrn_reflns_limit_l_min     0
_diffrn_reflns_limit_l_max     25
_diffrn_standards_number     ?
_diffrn_standards_interval_count     ?
_diffrn_standards_interval_time     ?
_diffrn_standards_decay_%     ?
_refine_special_details
;
 Refinement of F^2^ against ALL reflections.  The weighted R-factor wR and
 goodness of fit S are based on F^2^, conventional R-factors R are based
 on F, with F set to zero for negative F^2^. The threshold expression of
 F^2^ > 2sigma(F^2^) is used only for calculating R-factors(gt) etc. and is
 not relevant to the choice of reflections for refinement.  R-factors based
 on F^2^ are statistically about twice as large as those based on F, and R-
 factors based on ALL data will be even larger.
;
_reflns_number_total     3527
_reflns_number_gt     2790
_reflns_threshold_expression     I>2sigma(I)
_refine_ls_structure_factor_coef     Fsqd
_refine_ls_matrix_type     full
_refine_ls_R_factor_all     0.0496
_refine_ls_R_factor_gt     0.0363
_refine_ls_wR_factor_gt     0.0899
_refine_ls_wR_factor_ref     0.0988
_refine_ls_goodness_of_fit_ref     1.041
_refine_ls_restrained_S_all     1.041
_refine_ls_number_reflns     3527
_refine_ls_number_parameters     275
_refine_ls_number_restraints     0
_refine_ls_hydrogen_treatment     constr
_refine_ls_weighting_scheme     calc
_refine_ls_weighting_details
         'calc w=1/[\s^2^(Fo^2^)+(0.0450P)^2^+0.4365P] where P=(Fo^2^+2Fc^2^)/3'
_atom_sites_solution_hydrogens     geom
_atom_sites_solution_primary     direct
_atom_sites_solution_secondary     difmap
_refine_ls_shift/su_max     0.000
_refine_ls_shift/su_mean     0.000
_refine_diff_density_max     0.150
_refine_diff_density_min     -0.165
_refine_ls_extinction_method     none
_refine_ls_extinction_coef     ?
loop_
    _atom_type_symbol
    _atom_type_description
    _atom_type_scat_dispersion_real
    _atom_type_scat_dispersion_imag
    _atom_type_scat_source
    'C' 'C' 0.0033 0.0016
                         'International Tables Vol C Tables 4.2.6.8 and 6.1.1.4'
    'H' 'H' 0.0000 0.0000
                         'International Tables Vol C Tables 4.2.6.8 and 6.1.1.4'
    'N' 'N' 0.0061 0.0033
                         'International Tables Vol C Tables 4.2.6.8 and 6.1.1.4'
    'O' 'O' 0.0106 0.0060
                         'International Tables Vol C Tables 4.2.6.8 and 6.1.1.4'
_computing_data_collection     'APEX2 (Bruker, 2004)'
_computing_cell_refinement     'APEX2 and SAINT (Bruker, 2004)'
_computing_data_reduction     'SAINT (Bruker, 2004)'
_computing_structure_solution     'SIR92 (Altomare <i>et al.</i>, 1993)'
_computing_structure_refinement     'SHELXL97 (Sheldrick, 2008)'
_computing_molecular_graphics
;
ORTEP-3 (Farrugia, 1997) and Mercury (Macrae <i>et al.</i>,
2008)
;
_computing_publication_material     'PLATON (Spek, 2009)'
loop_
    _atom_site_type_symbol
    _atom_site_label
    _atom_site_fract_x
    _atom_site_fract_y
    _atom_site_fract_z
    _atom_site_U_iso_or_equiv
    _atom_site_adp_type
    _atom_site_calc_flag
    _atom_site_refinement_flags
    _atom_site_occupancy
    _atom_site_symmetry_multiplicity
    _atom_site_disorder_assembly
    _atom_site_disorder_group
    O O1 0.25790(8) 0.59806(19) 0.13771(6) 0.0652(4) Uani d . 1 1 . .
    O O2 0.58313(8) 0.84817(17) 0.13910(5) 0.0521(3) Uani d . 1 1 . .
    O O3 0.49962(8) 0.55652(17) 0.31960(5) 0.0550(3) Uani d . 1 1 . .
    O O4 0.53244(10) 0.9752(2) 0.33842(6) 0.0694(4) Uani d . 1 1 . .
    O O5 0.60991(12) 0.8263(2) 0.42199(6) 0.0831(4) Uani d . 1 1 . .
    O O6 0.98964(12) 0.8224(3) 0.43012(8) 0.1054(6) Uani d . 1 1 . .
    O O7 1.04967(11) 0.7451(2) 0.34758(8) 0.0851(5) Uani d . 1 1 . .
    N N1 0.41979(10) 0.72838(19) 0.13974(6) 0.0457(3) Uani d . 1 1 . .
    N N2 0.37859(9) 0.58307(18) 0.22914(6) 0.0453(3) Uani d . 1 1 . .
    N N3 0.60166(12) 0.8717(2) 0.36639(6) 0.0552(4) Uani d . 1 1 . .
    N N4 0.97702(13) 0.7814(2) 0.37450(9) 0.0678(5) Uani d . 1 1 . .
    C C1 0.38684(15) 0.7872(3) 0.07370(8) 0.0711(6) Uani d . 1 1 . .
    H H1A 0.4128 0.9125 0.0685 0.107 Uiso calc PR 0.62(3) 1 A 1
    H H1B 0.3107 0.7867 0.0625 0.107 Uiso calc PR 0.62(3) 1 A 1
    H H1C 0.4154 0.7011 0.0468 0.107 Uiso calc PR 0.62(3) 1 A 1
    H H1C1 0.4484 0.8199 0.0567 0.107 Uiso d PR 0.38(3) 1 A 2
    H H1C2 0.3408 0.8951 0.0715 0.107 Uiso d PR 0.38(3) 1 A 2
    H H1C3 0.3497 0.6853 0.0496 0.107 Uiso d PR 0.38(3) 1 A 2
    C C2 0.34662(11) 0.6346(2) 0.16695(7) 0.0461(4) Uani d . 1 1 . .
    C C3 0.30525(14) 0.4711(3) 0.25827(10) 0.0714(6) Uani d . 1 1 . .
    H H3A 0.2900 0.5371 0.2945 0.107 Uiso calc R 1 1 . .
    H H3B 0.3370 0.3510 0.2713 0.107 Uiso calc R 1 1 . .
    H H3C 0.2405 0.4516 0.2282 0.107 Uiso calc R 1 1 . .
    C C4 0.48022(11) 0.6176(2) 0.26412(7) 0.0404(3) Uani d . 1 1 . .
    C C5 0.55251(10) 0.71463(19) 0.23462(6) 0.0363(3) Uani d . 1 1 . .
    C C6 0.52461(11) 0.7686(2) 0.17015(7) 0.0390(3) Uani d . 1 1 . .
    C C7 0.65998(11) 0.74854(18) 0.26967(6) 0.0351(3) Uani d . 1 1 . .
    C C8 0.68428(11) 0.8054(2) 0.33312(7) 0.0412(3) Uani d . 1 1 . .
    C C9 0.78652(12) 0.8162(2) 0.36788(7) 0.0476(4) Uani d . 1 1 . .
    H H9 0.7991 0.8498 0.4104 0.057 Uiso calc R 1 1 . .
    C C10 0.86841(12) 0.7759(2) 0.33778(8) 0.0472(4) Uani d . 1 1 . .
    C C11 0.85129(12) 0.7277(2) 0.27469(8) 0.0466(4) Uani d . 1 1 . .
    H H11 0.9082 0.7047 0.2547 0.056 Uiso calc R 1 1 . .
    C C12 0.74849(11) 0.7141(2) 0.24194(7) 0.0405(3) Uani d . 1 1 . .
    H H12 0.7372 0.6805 0.1994 0.049 Uiso calc R 1 1 . .
    N N5 0.61757(9) 0.36331(18) 0.41383(6) 0.0434(3) Uani d . 1 1 . .
    H H5A 0.5829 0.4153 0.3800 0.052 Uiso calc R 1 1 . .
    C C13 0.44507(13) 0.3047(3) 0.43878(8) 0.0616(5) Uani d . 1 1 . .
    H H13A 0.4246 0.4261 0.4205 0.092 Uiso calc R 1 1 . .
    H H13B 0.4158 0.2883 0.4762 0.092 Uiso calc R 1 1 . .
    H H13C 0.4187 0.2072 0.4089 0.092 Uiso calc R 1 1 . .
    C C14 0.56244(12) 0.2933(2) 0.45537(7) 0.0447(4) Uani d . 1 1 . .
    C C15 0.72358(12) 0.3570(2) 0.42194(8) 0.0530(4) Uani d . 1 1 . .
    H H15 0.7579 0.4067 0.3913 0.064 Uiso calc R 1 1 . .
    C C16 0.78080(14) 0.2779(3) 0.47504(9) 0.0638(5) Uani d . 1 1 . .
    H H16 0.8545 0.2717 0.4811 0.077 Uiso calc R 1 1 . .
    C C17 0.72821(16) 0.2074(3) 0.51962(9) 0.0686(5) Uani d . 1 1 . .
    H H17 0.7664 0.1546 0.5566 0.082 Uiso calc R 1 1 . .
    C C18 0.61948(15) 0.2143(3) 0.50993(8) 0.0602(5) Uani d . 1 1 . .
    H H18 0.5841 0.1655 0.5403 0.072 Uiso calc R 1 1 . .
loop_
    _atom_site_aniso_label
    _atom_site_aniso_U_11
    _atom_site_aniso_U_22
    _atom_site_aniso_U_33
    _atom_site_aniso_U_12
    _atom_site_aniso_U_13
    _atom_site_aniso_U_23
    O1 0.0384(6) 0.0833(9) 0.0665(7) -0.0017(6) -0.0081(5) -0.0018(7)
    O2 0.0521(6) 0.0640(7) 0.0406(6) -0.0043(5) 0.0101(5) 0.0080(5)
    O3 0.0508(6) 0.0660(8) 0.0458(6) -0.0074(5) 0.0030(5) 0.0188(5)
    O4 0.0682(8) 0.0715(9) 0.0722(8) 0.0120(7) 0.0225(7) -0.0144(7)
    O5 0.1004(10) 0.1142(12) 0.0405(7) -0.0185(9) 0.0278(7) -0.0079(7)
    O6 0.0762(10) 0.1480(16) 0.0739(10) -0.0106(10) -0.0311(8) -0.0053(10)
    O7 0.0414(7) 0.0957(11) 0.1117(12) -0.0104(7) -0.0020(8) 0.0226(9)
    N1 0.0428(7) 0.0528(8) 0.0379(7) 0.0017(6) -0.0018(5) 0.0019(6)
    N2 0.0368(6) 0.0482(8) 0.0497(7) -0.0033(5) 0.0050(5) 0.0045(6)
    N3 0.0637(9) 0.0614(9) 0.0440(8) -0.0126(8) 0.0187(7) -0.0133(7)
    N4 0.0493(9) 0.0633(10) 0.0807(12) -0.0116(7) -0.0128(8) 0.0157(9)
    C1 0.0662(11) 0.0939(15) 0.0451(10) -0.0040(10) -0.0097(8) 0.0135(10)
    C2 0.0386(8) 0.0465(9) 0.0505(9) 0.0043(7) 0.0021(7) -0.0032(7)
    C3 0.0498(10) 0.0804(14) 0.0828(13) -0.0159(9) 0.0093(9) 0.0196(11)
    C4 0.0389(7) 0.0388(8) 0.0423(8) 0.0018(6) 0.0048(6) 0.0017(6)
    C5 0.0374(7) 0.0344(7) 0.0360(7) 0.0018(6) 0.0047(6) -0.0009(6)
    C6 0.0398(7) 0.0373(8) 0.0393(8) 0.0034(6) 0.0059(6) -0.0030(6)
    C7 0.0399(7) 0.0289(7) 0.0356(7) -0.0002(6) 0.0050(6) 0.0019(5)
    C8 0.0468(8) 0.0383(8) 0.0384(8) -0.0052(6) 0.0084(6) 0.0009(6)
    C9 0.0556(9) 0.0452(9) 0.0378(8) -0.0107(7) -0.0018(7) 0.0024(7)
    C10 0.0413(8) 0.0397(8) 0.0541(9) -0.0072(7) -0.0073(7) 0.0089(7)
    C11 0.0395(8) 0.0399(8) 0.0607(10) 0.0014(6) 0.0102(7) 0.0050(7)
    C12 0.0425(7) 0.0374(8) 0.0411(8) 0.0030(6) 0.0062(6) -0.0019(6)
    N5 0.0440(7) 0.0465(7) 0.0380(6) -0.0003(6) 0.0035(5) 0.0016(6)
    C13 0.0480(9) 0.0805(13) 0.0576(10) -0.0059(9) 0.0132(8) 0.0028(9)
    C14 0.0498(8) 0.0434(9) 0.0402(8) -0.0049(7) 0.0070(7) -0.0030(7)
    C15 0.0449(9) 0.0567(10) 0.0574(10) -0.0032(7) 0.0097(7) -0.0012(8)
    C16 0.0472(9) 0.0676(12) 0.0707(12) 0.0041(8) -0.0040(9) -0.0013(10)
    C17 0.0714(12) 0.0662(12) 0.0584(11) 0.0080(10) -0.0121(9) 0.0101(9)
    C18 0.0725(12) 0.0598(11) 0.0466(9) -0.0047(9) 0.0071(8) 0.0110(8)
_geom_special_details
;
 All esds (except the esd in the dihedral angle between two l.s. planes)
 are estimated using the full covariance matrix.  The cell esds are taken
 into account individually in the estimation of esds in distances, angles
 and torsion angles; correlations between esds in cell parameters are only
 used when they are defined by crystal symmetry.  An approximate (isotropic)
 treatment of cell esds is used for estimating esds involving l.s. planes.
;
loop_
    _geom_bond_atom_site_label_1
    _geom_bond_atom_site_label_2
    _geom_bond_site_symmetry_2
    _geom_bond_distance
    _geom_bond_publ_flag
    O1 C2 . 1.2181(17) ?
    O2 C6 . 1.2325(17) ?
    O3 C4 . 1.2501(17) ?
    O4 N3 . 1.2174(19) ?
    O5 N3 . 1.2248(18) ?
    O6 N4 . 1.213(2) ?
    O7 N4 . 1.215(2) ?
    N1 C2 . 1.369(2) ?
    N1 C6 . 1.4071(18) ?
    N1 C1 . 1.465(2) ?
    N2 C2 . 1.3728(19) ?
    N2 C4 . 1.3966(18) ?
    N2 C3 . 1.460(2) ?
    N3 C8 . 1.465(2) ?
    N4 C10 . 1.465(2) ?
    C1 H1A . 0.9600 ?
    C1 H1B . 0.9600 ?
    C1 H1C . 0.9600 ?
    C1 H1C1 . 0.9599 ?
    C1 H1C2 . 0.9600 ?
    C1 H1C3 . 0.9600 ?
    C3 H3A . 0.9600 ?
    C3 H3B . 0.9600 ?
    C3 H3C . 0.9600 ?
    C4 C5 . 1.400(2) ?
    C5 C6 . 1.418(2) ?
    C5 C7 . 1.4591(18) ?
    C7 C12 . 1.401(2) ?
    C7 C8 . 1.4014(19) ?
    C8 C9 . 1.382(2) ?
    C9 C10 . 1.366(2) ?
    C9 H9 . 0.9300 ?
    C10 C11 . 1.377(2) ?
    C11 C12 . 1.374(2) ?
    C11 H11 . 0.9300 ?
    C12 H12 . 0.9300 ?
    N5 C14 . 1.3370(19) ?
    N5 C15 . 1.3379(19) ?
    N5 H5A . 0.8600 ?
    C13 C14 . 1.481(2) ?
    C13 H13A . 0.9600 ?
    C13 H13B . 0.9600 ?
    C13 H13C . 0.9600 ?
    C14 C18 . 1.378(2) ?
    C15 C16 . 1.356(2) ?
    C15 H15 . 0.9300 ?
    C16 C17 . 1.369(3) ?
    C16 H16 . 0.9300 ?
    C17 C18 . 1.371(3) ?
    C17 H17 . 0.9300 ?
    C18 H18 . 0.9300 ?
loop_
    _geom_angle_atom_site_label_1
    _geom_angle_atom_site_label_2
    _geom_angle_atom_site_label_3
    _geom_angle_site_symmetry_1
    _geom_angle_site_symmetry_3
    _geom_angle
    _geom_angle_publ_flag
    C2 N1 C6 . . 124.79(12) ?
    C2 N1 C1 . . 117.35(13) ?
    C6 N1 C1 . . 117.85(13) ?
    C2 N2 C4 . . 123.63(13) ?
    C2 N2 C3 . . 117.81(13) ?
    C4 N2 C3 . . 118.32(13) ?
    O4 N3 O5 . . 124.05(15) ?
    O4 N3 C8 . . 118.52(13) ?
    O5 N3 C8 . . 117.33(15) ?
    O6 N4 O7 . . 123.52(16) ?
    O6 N4 C10 . . 118.22(18) ?
    O7 N4 C10 . . 118.26(17) ?
    N1 C1 H1A . . 109.5 ?
    N1 C1 H1B . . 109.5 ?
    N1 C1 H1C . . 109.5 ?
    N1 C1 H1C1 . . 109.5 ?
    N1 C1 H1C2 . . 109.5 ?
    H1C1 C1 H1C2 . . 109.5 ?
    N1 C1 H1C3 . . 109.5 ?
    H1C1 C1 H1C3 . . 109.5 ?
    H1C2 C1 H1C3 . . 109.5 ?
    O1 C2 N1 . . 122.01(14) ?
    O1 C2 N2 . . 121.56(15) ?
    N1 C2 N2 . . 116.43(12) ?
    N2 C3 H3A . . 109.5 ?
    N2 C3 H3B . . 109.5 ?
    H3A C3 H3B . . 109.5 ?
    N2 C3 H3C . . 109.5 ?
    H3A C3 H3C . . 109.5 ?
    H3B C3 H3C . . 109.5 ?
    O3 C4 N2 . . 116.74(13) ?
    O3 C4 C5 . . 125.13(13) ?
    N2 C4 C5 . . 118.13(13) ?
    C4 C5 C6 . . 120.76(12) ?
    C4 C5 C7 . . 119.19(12) ?
    C6 C5 C7 . . 119.92(12) ?
    O2 C6 N1 . . 117.79(13) ?
    O2 C6 C5 . . 126.04(13) ?
    N1 C6 C5 . . 116.17(13) ?
    C12 C7 C8 . . 114.74(13) ?
    C12 C7 C5 . . 120.86(13) ?
    C8 C7 C5 . . 124.30(13) ?
    C9 C8 C7 . . 123.72(14) ?
    C9 C8 N3 . . 114.66(13) ?
    C7 C8 N3 . . 121.48(13) ?
    C10 C9 C8 . . 117.86(14) ?
    C10 C9 H9 . . 121.1 ?
    C8 C9 H9 . . 121.1 ?
    C9 C10 C11 . . 121.88(13) ?
    C9 C10 N4 . . 118.44(15) ?
    C11 C10 N4 . . 119.67(16) ?
    C12 C11 C10 . . 118.68(15) ?
    C12 C11 H11 . . 120.7 ?
    C10 C11 H11 . . 120.7 ?
    C11 C12 C7 . . 123.00(14) ?
    C11 C12 H12 . . 118.5 ?
    C7 C12 H12 . . 118.5 ?
    C14 N5 C15 . . 123.68(13) ?
    C14 N5 H5A . . 118.2 ?
    C15 N5 H5A . . 118.2 ?
    C14 C13 H13A . . 109.5 ?
    C14 C13 H13B . . 109.5 ?
    H13A C13 H13B . . 109.5 ?
    C14 C13 H13C . . 109.5 ?
    H13A C13 H13C . . 109.5 ?
    H13B C13 H13C . . 109.5 ?
    N5 C14 C18 . . 117.29(15) ?
    N5 C14 C13 . . 117.48(13) ?
    C18 C14 C13 . . 125.23(15) ?
    N5 C15 C16 . . 119.76(16) ?
    N5 C15 H15 . . 120.1 ?
    C16 C15 H15 . . 120.1 ?
    C15 C16 C17 . . 118.83(17) ?
    C15 C16 H16 . . 120.6 ?
    C17 C16 H16 . . 120.6 ?
    C16 C17 C18 . . 120.25(16) ?
    C16 C17 H17 . . 119.9 ?
    C18 C17 H17 . . 119.9 ?
    C17 C18 C14 . . 120.18(17) ?
    C17 C18 H18 . . 119.9 ?
    C14 C18 H18 . . 119.9 ?
loop_
    _geom_torsion_atom_site_label_1
    _geom_torsion_atom_site_label_2
    _geom_torsion_atom_site_label_3
    _geom_torsion_atom_site_label_4
    _geom_torsion_site_symmetry_1
    _geom_torsion_site_symmetry_2
    _geom_torsion_site_symmetry_3
    _geom_torsion_site_symmetry_4
    _geom_torsion
    _geom_torsion_publ_flag
    C6 N1 C2 O1 . . . . -177.51(15) ?
    C1 N1 C2 O1 . . . . 1.1(2) ?
    C6 N1 C2 N2 . . . . 2.3(2) ?
    C1 N1 C2 N2 . . . . -179.10(15) ?
    C4 N2 C2 O1 . . . . 178.35(15) ?
    C3 N2 C2 O1 . . . . 4.1(2) ?
    C4 N2 C2 N1 . . . . -1.5(2) ?
    C3 N2 C2 N1 . . . . -175.71(15) ?
    C2 N2 C4 O3 . . . . -177.37(14) ?
    C3 N2 C4 O3 . . . . -3.1(2) ?
    C2 N2 C4 C5 . . . . 1.8(2) ?
    C3 N2 C4 C5 . . . . 176.00(15) ?
    O3 C4 C5 C6 . . . . 176.28(14) ?
    N2 C4 C5 C6 . . . . -2.8(2) ?
    O3 C4 C5 C7 . . . . 0.5(2) ?
    N2 C4 C5 C7 . . . . -178.55(12) ?
    C2 N1 C6 O2 . . . . 177.41(14) ?
    C1 N1 C6 O2 . . . . -1.2(2) ?
    C2 N1 C6 C5 . . . . -3.3(2) ?
    C1 N1 C6 C5 . . . . 178.11(14) ?
    C4 C5 C6 O2 . . . . -177.32(14) ?
    C7 C5 C6 O2 . . . . -1.6(2) ?
    C4 C5 C6 N1 . . . . 3.4(2) ?
    C7 C5 C6 N1 . . . . 179.18(12) ?
    C4 C5 C7 C12 . . . . 133.84(15) ?
    C6 C5 C7 C12 . . . . -41.96(19) ?
    C4 C5 C7 C8 . . . . -42.2(2) ?
    C6 C5 C7 C8 . . . . 142.00(14) ?
    C12 C7 C8 C9 . . . . -3.9(2) ?
    C5 C7 C8 C9 . . . . 172.31(14) ?
    C12 C7 C8 N3 . . . . 171.51(13) ?
    C5 C7 C8 N3 . . . . -12.2(2) ?
    O4 N3 C8 C9 . . . . 134.74(15) ?
    O5 N3 C8 C9 . . . . -41.7(2) ?
    O4 N3 C8 C7 . . . . -41.1(2) ?
    O5 N3 C8 C7 . . . . 142.42(15) ?
    C7 C8 C9 C10 . . . . 2.6(2) ?
    N3 C8 C9 C10 . . . . -173.16(14) ?
    C8 C9 C10 C11 . . . . 0.6(2) ?
    C8 C9 C10 N4 . . . . -178.24(14) ?
    O6 N4 C10 C9 . . . . -0.4(2) ?
    O7 N4 C10 C9 . . . . 179.87(15) ?
    O6 N4 C10 C11 . . . . -179.24(17) ?
    O7 N4 C10 C11 . . . . 1.0(2) ?
    C9 C10 C11 C12 . . . . -2.1(2) ?
    N4 C10 C11 C12 . . . . 176.75(14) ?
    C10 C11 C12 C7 . . . . 0.5(2) ?
    C8 C7 C12 C11 . . . . 2.4(2) ?
    C5 C7 C12 C11 . . . . -174.04(13) ?
    C15 N5 C14 C18 . . . . 1.4(2) ?
    C15 N5 C14 C13 . . . . -177.90(16) ?
    C14 N5 C15 C16 . . . . -0.7(2) ?
    N5 C15 C16 C17 . . . . -0.6(3) ?
    C15 C16 C17 C18 . . . . 1.1(3) ?
    C16 C17 C18 C14 . . . . -0.4(3) ?
    N5 C14 C18 C17 . . . . -0.8(3) ?
    C13 C14 C18 C17 . . . . 178.41(18) ?
loop_
    _geom_hbond_atom_site_label_D
    _geom_hbond_atom_site_label_H
    _geom_hbond_atom_site_label_A
    _geom_hbond_site_symmetry_A
    _geom_hbond_distance_DH
    _geom_hbond_distance_HA
    _geom_hbond_distance_DA
    _geom_hbond_angle_DHA
    N5 H5A O3 . 0.86 1.82 2.6645(16) 168.4
    C13 H13B O5 3_666 0.96 2.42 3.340(2) 161.0
    C13 H13C O1 2_545 0.96 2.42 3.160(2) 133.5
    C15 H15 O2 2_645 0.93 2.29 3.021(2) 134.5
    C16 H16 O6 3_766 0.93 2.58 3.323(2) 137.7
    C17 H17 O1 4_666 0.93 2.52 3.303(2) 142.6
