# Supplementary material for: 2-Methyl­pyridinium 5-(2,4-dinitro­phen­yl)-1,3-dimethyl­barbiturate
Source: Acta Crystallogr Sect E Struct Rep Online. 2012 Mar 14;68(Pt 4):o1044. doi: 10.1107/S1600536812009440 (PMC3344005; doi:10.1107/S1600536812009440)
Supplement: Supplementary file 2 [file e-68-o1044-Isup2.hkl]

# 
# h,k,l, Fc-squared, Fo-squared, sigma(Fo-squared) and status flag 
# 
data_I
_shelx_title ' I         P21/n        R = 0.05' 
_shelx_refln_list_code          4 
_shelx_F_calc_maximum      241.27 
_exptl_crystal_F_000       864.00 
_reflns_d_resolution_high  0.8280 
 
loop_ 
 _symmetry_equiv_pos_as_xyz 
 'x, y, z' 
 '-x+1/2, y+1/2, -z+1/2' 
 '-x, -y, -z' 
 'x-1/2, -y-1/2, z-1/2' 
 
_cell_length_a    12.8242 
_cell_length_b     7.0696 
_cell_length_c    21.5409 
_cell_angle_alpha  90.000 
_cell_angle_beta  101.029 
_cell_angle_gamma  90.000 
 
_shelx_F_squared_multiplier     1.000 
 
loop_ 
 _refln_index_h 
 _refln_index_k 
 _refln_index_l 
 _refln_F_squared_calc 
 _refln_F_squared_meas 
 _refln_F_squared_sigma 
 _refln_observed_status 
   2   0   0     5712.98     5691.64     52.26 o 
   4   0   0      758.69      745.72      8.44 o 
   6   0   0     1075.39     1224.19     11.98 o 
   8   0   0     1442.06     1406.84     18.18 o 
  10   0   0       32.20       29.48      2.68 o 
  12   0   0       16.76       11.11      2.21 o 
  14   0   0        0.01        0.51      2.12 o 
   1   1   0     2469.55     2377.70     14.43 o 
   2   1   0     1458.80     1220.86      7.36 o 
   3   1   0       19.47       18.15      0.59 o 
   4   1   0     1037.99      991.77      7.21 o 
   5   1   0     2494.36     2401.78     17.41 o 
   6   1   0     1599.36     1724.86     12.98 o 
   7   1   0      309.46      299.55      3.33 o 
   8   1   0       71.08       82.03      1.74 o 
   9   1   0      282.22      277.46      3.40 o 
  10   1   0      826.74      841.93      8.33 o 
  11   1   0       27.66       24.54      1.80 o 
  12   1   0       11.88        5.21      1.77 o 
  13   1   0       11.97       14.41      1.68 o 
  14   1   0       26.14       27.79      1.97 o 
  15   1   0       17.60       21.07      2.77 o 
   0   2   0    58213.15    48040.81    382.30 o 
   1   2   0    11920.67    11301.35     73.41 o 
   2   2   0      275.22      262.86      3.56 o 
   3   2   0     2602.33     2482.98     16.15 o 
   4   2   0      716.89      732.16      6.75 o 
   5   2   0      217.25      209.92      2.65 o 
   6   2   0      637.06      653.23      5.93 o 
   7   2   0      369.38      386.90      3.87 o 
   8   2   0       35.16       36.05      1.34 o 
   9   2   0       83.50       92.99      2.35 o 
  10   2   0      361.30      357.24      4.86 o 
  11   2   0      161.91      158.81      4.93 o 
  12   2   0       13.41       12.90      1.68 o 
  13   2   0       45.15       52.20      2.55 o 
  14   2   0        8.55        6.90      1.90 o 
   1   3   0      446.57      432.24      4.15 o 
   2   3   0        0.48        2.57      0.91 o 
   3   3   0     1595.50     1561.01     12.28 o 
   4   3   0      110.76      108.64      2.19 o 
   5   3   0      688.94      677.09      6.82 o 
   6   3   0      448.76      439.87      9.93 o 
   7   3   0       19.67       17.37      1.53 o 
   8   3   0      237.13      243.04      3.68 o 
   9   3   0       75.90       64.47      2.44 o 
  10   3   0       96.25       97.62      3.42 o 
  11   3   0      329.75      334.30      6.21 o 
  12   3   0       10.04        7.73      2.20 o 
  13   3   0        5.14        3.18      2.06 o 
  14   3   0        0.12        3.78      2.49 o 
   0   4   0     1075.04     1073.65     13.29 o 
   1   4   0       51.09       47.64      1.64 o 
   2   4   0      354.98      345.04      3.97 o 
   3   4   0       73.89       69.10      2.10 o 
   4   4   0      211.49      208.29      3.26 o 
   5   4   0       38.22       45.59      1.94 o 
   6   4   0      182.12      181.99      3.51 o 
   7   4   0      165.99      166.93      3.76 o 
   8   4   0      200.58      210.91      4.38 o 
   9   4   0      301.31      329.58      6.59 o 
  10   4   0      144.38      142.05      4.57 o 
  11   4   0       39.54       41.40      3.50 o 
  12   4   0       16.71       20.29      5.38 o 
  13   4   0        0.36        4.35      2.99 o 
   1   5   0       30.37       32.35      1.65 o 
   2   5   0       17.93       21.34      1.37 o 
   3   5   0      315.33      328.14      4.51 o 
   4   5   0      165.69      170.21      3.26 o 
   5   5   0       15.54       15.45      1.66 o 
   6   5   0      528.57      535.16      8.00 o 
   7   5   0      219.30      220.60      5.84 o 
   8   5   0      204.74      207.69      6.26 o 
   9   5   0      124.99      126.03      6.08 o 
  10   5   0       58.69       59.84      3.66 o 
  11   5   0        0.30        0.64      2.60 o 
  12   5   0        1.59        3.98      2.71 o 
   0   6   0      156.82      165.86      5.93 o 
   1   6   0      242.06      243.30      4.97 o 
   2   6   0       38.51       42.44      2.43 o 
   3   6   0        0.35        1.15      1.54 o 
   4   6   0        0.39        0.69      1.48 o 
   5   6   0        0.72        0.61      1.81 o 
   6   6   0       31.00       29.84      3.27 o 
   7   6   0      139.94      140.73      4.58 o 
   8   6   0       65.81       70.82      4.07 o 
   9   6   0       45.63       52.87      3.85 o 
  10   6   0       34.69       34.72      4.04 o 
   1   7   0       75.32       81.45      4.29 o 
   2   7   0       32.98       31.88      3.19 o 
   3   7   0      147.12      142.34      6.30 o 
   4   7   0        3.29        3.56      2.78 o 
   5   7   0       75.06       77.22      4.42 o 
   6   7   0        9.04        4.83      2.62 o 
   7   7   0       23.67       29.51      3.46 o 
   8   7   0        0.95        2.45      2.56 o 
   0   8   0       29.28       36.29      5.42 o 
   1   8   0        9.50        6.72      4.97 o 
   2   8   0        8.67        5.61      3.25 o 
   3   8   0        2.12       -1.32      4.55 o 
   4   8   0       22.23       27.21      4.19 o 
   5   8   0        0.02       -3.89      4.03 o 
 -15   0   1        9.15       18.43      6.69 o 
 -13   0   1      120.07      120.32      4.93 o 
 -11   0   1        5.44        0.20      1.90 o 
  -9   0   1       49.39       49.55      2.74 o 
  -7   0   1      195.04      228.77      3.95 o 
  -5   0   1     1969.39     1827.86     19.06 o 
  -3   0   1     3092.14     3027.67     24.69 o 
   3   0   1       84.44       87.48      2.30 o 
   5   0   1     1088.50     1061.55     11.38 o 
   7   0   1       14.95       16.73      1.47 o 
   9   0   1      114.66      124.04      2.92 o 
  11   0   1       15.20       21.83      2.34 o 
  13   0   1       12.03        5.80      2.09 o 
  15   0   1       25.62       24.34      3.78 o 
 -15   1   1       30.57       36.66      2.67 o 
 -14   1   1       44.04       47.57      2.40 o 
 -13   1   1      124.45      123.68      3.34 o 
 -12   1   1       35.28       43.09      2.07 o 
 -11   1   1      267.91      260.77      4.29 o 
 -10   1   1       67.11       61.92      2.06 o 
  -9   1   1       20.87       15.74      1.20 o 
  -8   1   1       11.43        8.08      1.00 o 
  -7   1   1        3.13        5.62      0.75 o 
  -6   1   1       15.35        9.17      0.76 o 
  -5   1   1     1945.20     1920.60     12.77 o 
  -4   1   1        1.34        2.47      0.48 o 
  -3   1   1      815.88      767.04      5.16 o 
  -2   1   1     7303.51     7199.75     42.73 o 
  -1   1   1     3553.22     3549.67     21.72 o 
   0   1   1      629.74      633.01      3.93 o 
   1   1   1     2728.43     2650.16     16.86 o 
   2   1   1     3490.70     3289.69     21.88 o 
   3   1   1     2761.87     2513.43     19.12 o 
   4   1   1      271.93      291.34      2.95 o 
   5   1   1      114.41      130.83      1.52 o 
   6   1   1       76.83       62.39      1.29 o 
   7   1   1       71.31       87.45      1.63 o 
   8   1   1      152.71      160.69      2.76 o 
   9   1   1        0.16        1.31      0.78 o 
  10   1   1        0.80        2.33      1.12 o 
  11   1   1      174.80      161.25      3.44 o 
  12   1   1       63.60       67.72      2.48 o 
  13   1   1        9.25        8.41      1.48 o 
  14   1   1        1.92        3.68      1.46 o 
 -14   2   1       22.12       20.97      2.35 o 
 -13   2   1       15.72       13.56      2.02 o 
 -12   2   1        0.23       -0.11      1.34 o 
 -11   2   1       11.64        8.45      1.67 o 
 -10   2   1      342.99      334.35      4.83 o 
  -9   2   1      435.55      425.21      4.79 o 
  -8   2   1      680.72      696.09      7.15 o 
  -7   2   1       65.23       84.66      2.71 o 
  -6   2   1     1393.42     1303.72     10.46 o 
  -5   2   1       37.84       31.87      1.23 o 
  -4   2   1      539.07      576.59      5.24 o 
  -3   2   1      155.50      161.71      2.33 o 
  -2   2   1      159.61      144.44      2.03 o 
  -1   2   1    21426.38    19735.14    123.31 o 
   0   2   1      529.69      462.07      3.55 o 
   1   2   1     1927.04     1901.68     13.16 o 
   2   2   1       38.02       32.93      0.95 o 
   3   2   1     3831.21     3646.47     26.27 o 
   4   2   1      786.05      764.54      6.87 o 
   5   2   1     2353.96     2354.26     16.28 o 
   6   2   1       59.65       65.68      1.37 o 
   7   2   1       63.61       58.81      1.57 o 
   8   2   1      170.00      167.21      2.59 o 
   9   2   1       59.85       58.84      1.98 o 
  10   2   1      198.91      199.53      3.43 o 
  11   2   1        0.74       -1.23      1.23 o 
  12   2   1      163.01      160.73      3.72 o 
  13   2   1        2.14        5.21      1.57 o 
  14   2   1        9.35        7.06      2.29 o 
 -14   3   1       66.73       69.73      4.52 o 
 -13   3   1        2.19        0.04      2.20 o 
 -12   3   1        2.45        0.83      1.85 o 
 -11   3   1      117.51      122.08      4.44 o 
 -10   3   1      324.00      325.84      5.52 o 
  -9   3   1      370.40      364.73      5.75 o 
  -8   3   1      159.01      162.87      3.50 o 
  -7   3   1      423.14      437.30      6.51 o 
  -6   3   1     1226.12     1250.19     11.28 o 
  -5   3   1      472.43      460.68      5.24 o 
  -4   3   1        2.70        0.91      0.89 o 
  -3   3   1        9.42       17.13      0.96 o 
  -2   3   1      635.16      672.80      5.48 o 
  -1   3   1     3112.46     3086.91     22.56 o 
   0   3   1      320.20      316.06      3.37 o 
   1   3   1     1050.39      978.52      7.30 o 
   2   3   1        0.23        0.13      0.64 o 
   3   3   1     1274.47     1281.17     11.06 o 
   4   3   1       61.93       58.59      1.70 o 
   5   3   1      275.28      311.55      4.38 o 
   6   3   1       18.97       17.05      1.13 o 
   7   3   1      470.96      486.60      5.44 o 
   8   3   1      158.21      170.61      3.46 o 
   9   3   1       38.51       36.42      1.95 o 
  10   3   1       31.13       31.17      2.02 o 
  11   3   1        9.40        7.73      1.58 o 
  12   3   1       37.37       38.62      2.44 o 
  13   3   1        2.55        1.55      1.96 o 
  14   3   1       39.66       39.65      3.64 o 
 -13   4   1        2.62        0.70      2.52 o 
 -12   4   1        7.03        9.89      2.76 o 
 -11   4   1       23.37       23.52      3.08 o 
 -10   4   1       51.13       57.09      3.05 o 
  -9   4   1     1651.17     1680.66     18.57 o 
  -8   4   1      138.22      139.49      4.63 o 
  -7   4   1      306.05      307.08      4.60 o 
  -6   4   1       31.72       31.84      2.11 o 
  -5   4   1      173.26      180.18      3.33 o 
  -4   4   1       17.33       10.69      1.12 o 
  -3   4   1       93.48       96.52      2.01 o 
  -2   4   1        6.22       10.10      1.02 o 
  -1   4   1     1109.61     1146.53     10.64 o 
   0   4   1     1366.21     1403.76     11.63 o 
   1   4   1        1.86        1.17      1.34 o 
   2   4   1      222.37      197.94      2.75 o 
   3   4   1       16.47       13.80      1.08 o 
   4   4   1       38.02       31.11      2.39 o 
   5   4   1        2.14        0.94      0.98 o 
   6   4   1      458.66      437.55      6.07 o 
   7   4   1      321.83      334.42      5.30 o 
   8   4   1      188.63      178.83      4.03 o 
   9   4   1      388.97      397.30      6.75 o 
  10   4   1      286.35      293.78      6.57 o 
  11   4   1        2.35        0.85      1.89 o 
  12   4   1       22.74       21.14      2.98 o 
  13   4   1       56.45       68.53      4.40 o 
 -12   5   1       22.31       22.05      3.47 o 
 -11   5   1        0.48       -1.55      2.52 o 
 -10   5   1      191.47      200.73      6.00 o 
  -9   5   1       19.44       22.08      2.83 o 
  -8   5   1       39.80       44.13      3.24 o 
  -7   5   1       13.32       12.66      2.34 o 
  -6   5   1       30.58       29.07      2.29 o 
  -5   5   1       68.28       74.49      2.52 o 
  -4   5   1       51.85       47.86      1.93 o 
  -3   5   1      210.37      224.36      4.27 o 
  -2   5   1       35.53       33.97      1.72 o 
  -1   5   1       22.91       28.80      1.76 o 
   0   5   1      115.43      121.93      3.00 o 
   1   5   1        7.37        7.39      1.22 o 
   2   5   1       53.90       56.11      1.87 o 
   3   5   1       22.35       23.59      1.49 o 
   4   5   1       47.16       54.03      2.01 o 
   5   5   1      121.68      115.77      2.96 o 
   6   5   1       71.56       72.41      3.16 o 
   7   5   1       26.28       26.29      2.71 o 
   8   5   1       21.67       26.24      3.87 o 
   9   5   1       39.21       37.18      3.16 o 
  10   5   1        8.25        4.32      2.58 o 
  11   5   1        1.66       -2.26      2.26 o 
  12   5   1        0.16       -0.10      2.47 o 
 -10   6   1       43.21       54.32      4.21 o 
  -9   6   1       29.71       25.73      3.26 o 
  -8   6   1       19.95       21.18      3.01 o 
  -7   6   1       30.00       33.57      2.78 o 
  -6   6   1      219.35      217.88      5.47 o 
  -5   6   1      121.08      128.16      3.79 o 
  -4   6   1       32.77       36.42      2.36 o 
  -3   6   1       31.60       28.76      2.19 o 
  -2   6   1       59.49       50.61      3.19 o 
  -1   6   1       14.61       15.33      1.93 o 
   0   6   1       11.03       11.98      1.91 o 
   1   6   1      138.71      141.04      3.85 o 
   2   6   1       63.79       63.03      2.77 o 
   3   6   1        8.51        9.95      1.75 o 
   4   6   1       14.79       13.03      1.83 o 
   5   6   1       76.77       72.40      3.32 o 
   6   6   1      238.48      238.45      5.63 o 
   7   6   1       66.76       81.08      3.64 o 
   8   6   1       54.85       61.54      4.05 o 
   9   6   1        9.82       15.59      2.98 o 
  10   6   1      120.96      116.16      5.87 o 
  -8   7   1       35.14       33.91      4.33 o 
  -7   7   1       21.15       19.00      3.89 o 
  -6   7   1        1.11        3.49      3.01 o 
  -5   7   1        0.63       -2.83      2.83 o 
  -4   7   1       12.13       11.26      4.42 o 
  -3   7   1        2.29       -0.69      2.21 o 
  -2   7   1        7.56        9.62      2.56 o 
  -1   7   1        7.24        5.99      2.48 o 
   0   7   1       25.07       27.08      3.10 o 
   1   7   1       18.13       17.92      2.87 o 
   2   7   1       49.49       51.74      3.67 o 
   3   7   1        8.46        9.54      3.07 o 
   4   7   1       61.03       53.17      3.81 o 
   5   7   1       18.37       13.16      2.84 o 
   6   7   1       27.44       35.32      3.50 o 
   7   7   1        7.81        8.34      2.86 o 
   8   7   1        2.40        5.95      4.19 o 
  -5   8   1       11.94        2.52      3.27 o 
  -4   8   1        0.37       -3.63      3.63 o 
  -3   8   1       35.65       45.14      4.76 o 
  -2   8   1        1.35       -2.68      2.68 o 
  -1   8   1        8.16        9.68      2.90 o 
   0   8   1       83.69       85.30      5.60 o 
   1   8   1        5.37        2.82      3.21 o 
   2   8   1       28.28       24.52      4.03 o 
   3   8   1        3.97        0.93      3.02 o 
   4   8   1        0.96        1.14      3.07 o 
   5   8   1       34.33       25.81      4.30 o 
 -14   0   2       44.49       45.79      4.12 o 
 -12   0   2       34.20       35.97      3.07 o 
 -10   0   2      361.30      364.51      6.29 o 
  -8   0   2      136.96      156.40      3.54 o 
  -6   0   2      716.09      844.01     10.02 o 
  -4   0   2     1033.21      997.31     10.99 o 
  -2   0   2    11150.81    10069.81     75.04 o 
   2   0   2     5543.69     5136.66    133.79 o 
   4   0   2        0.14        2.06      0.81 o 
   6   0   2     5728.34     5984.44     52.89 o 
   8   0   2      227.86      264.12      5.29 o 
  10   0   2       71.53       83.31      4.27 o 
  12   0   2      127.21      104.42      4.16 o 
  14   0   2        1.65        0.29      2.05 o 
 -15   1   2        9.17       11.20      2.59 o 
 -14   1   2        0.06       -0.16      1.58 o 
 -13   1   2        4.09        5.64      1.55 o 
 -12   1   2      125.45      131.65      3.37 o 
 -11   1   2       95.21       98.25      2.97 o 
 -10   1   2      164.86      164.74      2.83 o 
  -9   1   2      222.84      217.93      3.01 o 
  -8   1   2       38.44       36.58      1.46 o 
  -7   1   2      237.46      234.92      2.86 o 
  -6   1   2     1075.22     1059.93      8.18 o 
  -5   1   2      104.76      114.95      1.76 o 
  -4   1   2       39.10       43.95      1.24 o 
  -3   1   2     3125.57     2998.57     18.18 o 
  -2   1   2       82.37       85.98      1.15 o 
  -1   1   2     3156.68     3124.11     18.83 o 
   0   1   2       24.28       31.69      1.08 o 
   1   1   2       64.35       64.37      0.83 o 
   2   1   2     2288.82     2294.34     16.49 o 
   3   1   2       54.25       67.04      1.15 o 
   4   1   2     1492.91     1486.77     11.79 o 
   5   1   2      160.11      148.95      2.07 o 
   6   1   2     6512.09     7208.27     58.01 o 
   7   1   2     1460.33     1504.37     14.97 o 
   8   1   2       66.40       68.83      1.67 o 
   9   1   2      100.56       89.49      2.13 o 
  10   1   2        9.78        9.00      1.19 o 
  11   1   2      189.78      191.39      3.64 o 
  12   1   2       43.04       38.96      2.02 o 
  13   1   2        1.40        3.17      1.29 o 
  14   1   2       10.77        9.14      1.56 o 
 -14   2   2       44.16       49.28      3.00 o 
 -13   2   2       24.09       22.67      2.29 o 
 -12   2   2       35.88       34.12      2.22 o 
 -11   2   2      175.38      168.71      3.70 o 
 -10   2   2     1995.88     2009.47     17.45 o 
  -9   2   2       48.13       46.97      1.78 o 
  -8   2   2      606.36      597.30      6.01 o 
  -7   2   2      100.34      106.68      2.14 o 
  -6   2   2       54.10       39.20      1.43 o 
  -5   2   2      666.72      615.49      6.13 o 
  -4   2   2      284.17      283.58      3.44 o 
  -3   2   2     6050.56     5711.05     40.07 o 
  -2   2   2        9.98       11.30      0.79 o 
  -1   2   2      219.14      206.61      2.95 o 
   0   2   2     2239.88     2029.17     16.16 o 
   1   2   2      417.07      390.04      3.46 o 
   2   2   2      258.60      269.73      2.51 o 
   3   2   2     1114.29     1107.33      9.26 o 
   4   2   2      207.76      204.22      2.11 o 
   5   2   2     1512.16     1479.57     11.29 o 
   6   2   2      710.82      728.74      6.23 o 
   7   2   2       36.92       33.27      1.16 o 
   8   2   2       21.53       23.78      1.12 o 
   9   2   2       26.41       31.40      1.42 o 
  10   2   2        0.00       -1.07      1.07 o 
  11   2   2       10.77       11.39      1.48 o 
  12   2   2      117.22      110.32      3.11 o 
  13   2   2        1.50        3.12      1.44 o 
  14   2   2        4.11        2.02      1.69 o 
 -14   3   2        2.82        1.09      2.64 o 
 -13   3   2        0.27       -0.76      2.28 o 
 -12   3   2       58.37       57.40      4.70 o 
 -11   3   2      219.06      228.29      5.19 o 
 -10   3   2      292.70      289.68      5.30 o 
  -9   3   2       31.90       35.70      2.15 o 
  -8   3   2       10.80       10.72      1.28 o 
  -7   3   2        0.01       -0.58      0.98 o 
  -6   3   2        3.60        1.35      0.97 o 
  -5   3   2        2.71        3.51      0.79 o 
  -4   3   2      570.65      634.80      6.11 o 
  -3   3   2        0.32        2.15      0.71 o 
  -2   3   2     4398.44     4468.92     30.14 o 
  -1   3   2        0.20       -0.65      0.65 o 
   0   3   2      723.87      728.64      6.11 o 
   1   3   2       30.45       32.26      1.04 o 
   2   3   2      364.44      378.89      3.76 o 
   3   3   2      114.76      120.23      2.09 o 
   4   3   2      122.58      131.81      2.42 o 
   5   3   2      414.06      419.53      4.39 o 
   6   3   2       24.60       28.10      1.37 o 
   7   3   2       70.03       66.79      1.97 o 
   8   3   2      317.19      306.74      4.66 o 
   9   3   2        6.06        3.83      1.14 o 
  10   3   2       76.88       80.80      2.66 o 
  11   3   2        1.92       -0.44      1.30 o 
  12   3   2        5.19        2.57      1.61 o 
  13   3   2        0.05        1.40      1.62 o 
 -13   4   2        0.47        1.63      2.96 o 
 -12   4   2        0.31        5.42      2.59 o 
 -11   4   2        2.94        4.87      2.24 o 
 -10   4   2      534.91      520.68     10.66 o 
  -9   4   2        3.08        5.33      1.95 o 
  -8   4   2       16.70       12.76      1.90 o 
  -7   4   2       39.19       47.91      2.17 o 
  -6   4   2      536.61      539.08      6.45 o 
  -5   4   2       12.25       14.70      1.25 o 
  -4   4   2      515.77      510.68      5.65 o 
  -3   4   2        0.10        1.74      0.90 o 
  -2   4   2      231.19      217.69      3.37 o 
  -1   4   2       41.21       49.95      1.73 o 
   0   4   2      395.81      406.24      4.83 o 
   1   4   2       92.55       81.14      2.26 o 
   2   4   2       91.66      102.33      3.55 o 
   3   4   2      170.18      168.28      2.98 o 
   4   4   2      376.86      390.42      5.26 o 
   5   4   2      238.91      240.43      4.18 o 
   6   4   2       88.14       85.46      2.31 o 
   7   4   2        9.25       10.61      1.53 o 
   8   4   2       23.76       23.85      1.89 o 
   9   4   2      261.75      258.91      5.27 o 
  10   4   2       73.16       77.84      3.54 o 
  11   4   2       44.94       40.97      2.92 o 
  12   4   2        2.15        1.01      2.19 o 
  13   4   2        7.04        7.08      2.68 o 
 -12   5   2        9.82       10.39      3.09 o 
 -11   5   2       27.09       31.19      4.97 o 
 -10   5   2        0.24        4.69      2.43 o 
  -9   5   2        0.09        0.68      2.15 o 
  -8   5   2       29.33       34.00      3.00 o 
  -7   5   2      137.18      124.05      4.55 o 
  -6   5   2        0.14       -1.50      1.50 o 
  -5   5   2       13.35       18.29      1.82 o 
  -4   5   2       14.56       20.18      1.54 o 
  -3   5   2       32.38       40.39      1.83 o 
  -2   5   2       19.04       14.26      1.35 o 
  -1   5   2     1012.91     1017.71     10.30 o 
   0   5   2      317.09      310.17      4.38 o 
   1   5   2      131.64      131.57      2.69 o 
   2   5   2       73.17       76.82      2.28 o 
   3   5   2      296.61      289.96      3.96 o 
   4   5   2       11.36       12.68      1.37 o 
   5   5   2       10.10       11.02      1.46 o 
   6   5   2      268.75      258.88      5.37 o 
   7   5   2       54.87       64.58      3.39 o 
   8   5   2      208.11      194.88      5.50 o 
   9   5   2      195.34      195.96      5.60 o 
  10   5   2       79.71       78.10      4.43 o 
  11   5   2        0.17        3.72      2.31 o 
  12   5   2        1.99       -0.47      4.03 o 
 -10   6   2      107.53      109.25      5.10 o 
  -9   6   2       68.51       82.06      4.49 o 
  -8   6   2        2.15       -1.08      2.41 o 
  -7   6   2       19.94       22.56      2.92 o 
  -6   6   2       65.41       66.19      3.56 o 
  -5   6   2       16.60       18.95      2.06 o 
  -4   6   2        1.17        0.45      1.59 o 
  -3   6   2       16.61       15.95      2.22 o 
  -2   6   2       18.57       15.56      2.15 o 
  -1   6   2        0.79        0.33      1.94 o 
   0   6   2      366.64      355.28      6.30 o 
   1   6   2       91.56       83.75      3.08 o 
   2   6   2       24.59       31.36      2.21 o 
   3   6   2       36.48       40.19      2.32 o 
   4   6   2       76.67       74.84      3.28 o 
   5   6   2       86.65       79.41      3.43 o 
   6   6   2        0.16        0.16      1.86 o 
   7   6   2      232.57      237.12      5.68 o 
   8   6   2      159.42      175.23      6.23 o 
   9   6   2      179.04      186.92      6.08 o 
  10   6   2        2.95        6.55      3.50 o 
  -8   7   2        1.03        0.26      3.18 o 
  -7   7   2        7.34        6.59      3.33 o 
  -6   7   2        0.09       -0.84      2.94 o 
  -5   7   2        1.56        1.77      3.18 o 
  -4   7   2       48.94       48.91      4.44 o 
  -3   7   2       10.38        4.47      2.43 o 
  -2   7   2       35.31       38.82      3.34 o 
  -1   7   2        3.02        1.37      2.27 o 
   0   7   2       59.98       68.76      4.61 o 
   1   7   2       95.50      102.80      4.67 o 
   2   7   2        0.45        1.08      2.61 o 
   3   7   2        8.16        4.99      2.38 o 
   4   7   2       30.34       29.03      3.19 o 
   5   7   2       73.11       77.80      5.07 o 
   6   7   2       15.54       15.09      2.96 o 
   7   7   2        2.58        1.44      2.72 o 
   8   7   2        0.54        2.35      2.60 o 
  -5   8   2        1.71       -2.82      3.48 o 
  -4   8   2        0.76        2.68      3.18 o 
  -3   8   2        2.93        0.39      2.96 o 
  -2   8   2       44.83       42.54      4.59 o 
  -1   8   2        3.07        3.85      3.33 o 
   0   8   2       37.29       37.37      4.46 o 
   1   8   2        4.38       -1.43      2.90 o 
   2   8   2        0.68       -2.16      2.97 o 
   3   8   2        1.23       -2.97      2.97 o 
   4   8   2        0.97       -0.93      2.93 o 
 -15   0   3       17.62       26.19      4.31 o 
 -13   0   3       29.55       18.93      2.84 o 
 -11   0   3     4082.18     4022.00     49.17 o 
  -9   0   3        7.03       11.09      1.52 o 
  -7   0   3      381.92      359.64      5.62 o 
  -5   0   3     2159.74     2255.30     23.52 o 
  -3   0   3     2495.54     2577.87     21.23 o 
  -1   0   3     3288.07     3229.05     62.57 o 
   1   0   3    13034.20    12352.71    187.91 o 
   3   0   3        9.12       20.05      1.00 o 
   5   0   3     3781.30     4206.88     59.38 o 
   7   0   3      932.25     1017.36     15.85 o 
   9   0   3      340.94      293.17      4.80 o 
  11   0   3      191.27      177.57      4.74 o 
  13   0   3       30.42       35.41      2.85 o 
 -15   1   3       28.29       34.46      3.26 o 
 -14   1   3        5.75        6.01      1.83 o 
 -13   1   3       32.07       23.27      2.13 o 
 -12   1   3      138.33      138.40      3.50 o 
 -11   1   3      162.26      168.97      3.78 o 
 -10   1   3      862.20      843.97      7.68 o 
  -9   1   3       54.33       53.23      1.64 o 
  -8   1   3       24.76       23.77      1.16 o 
  -7   1   3      317.39      330.08      3.62 o 
  -6   1   3      294.58      307.51      3.32 o 
  -5   1   3      348.20      289.93      3.24 o 
  -4   1   3      438.82      475.44      3.92 o 
  -3   1   3     1594.64     1510.42     10.13 o 
  -2   1   3     4309.12     4229.63     27.96 o 
  -1   1   3    35030.93    30151.50    187.55 o 
   0   1   3     2226.05     2010.83     11.32 o 
   1   1   3     3473.51     3408.67     21.20 o 
   2   1   3        3.17       -0.27      0.37 o 
   3   1   3     9043.92     8925.61     78.10 o 
   4   1   3      840.95      832.10      7.73 o 
   5   1   3     7556.49     7630.75     61.29 o 
   6   1   3      119.17      142.79      3.68 o 
   7   1   3      753.10      788.84      8.39 o 
   8   1   3        9.13       12.06      0.77 o 
   9   1   3      113.24      110.49      1.94 o 
  10   1   3        0.06       -0.07      0.97 o 
  11   1   3       83.24       76.00      2.38 o 
  12   1   3        3.63        4.04      1.34 o 
  13   1   3        0.24       -1.61      1.61 o 
  14   1   3       56.46       57.89      2.77 o 
 -15   2   3        3.98       -1.79      5.07 o 
 -14   2   3       10.93       11.14      3.27 o 
 -13   2   3        1.38        0.61      1.70 o 
 -12   2   3      306.80      289.15      5.91 o 
 -11   2   3      392.92      390.43      5.69 o 
 -10   2   3       34.82       40.15      2.13 o 
  -9   2   3       10.52       13.65      1.28 o 
  -8   2   3      349.55      385.96      4.59 o 
  -7   2   3       19.13       20.63      1.30 o 
  -6   2   3      404.47      455.26      5.14 o 
  -5   2   3        4.65        6.91      0.83 o 
  -4   2   3      133.64      119.23      2.02 o 
  -3   2   3     5591.11     5441.49     36.09 o 
  -2   2   3     3471.99     3485.89     23.48 o 
  -1   2   3    33794.06    30818.98    202.36 o 
   0   2   3    29745.95    26966.77    176.96 o 
   1   2   3     5616.00     5586.27     33.23 o 
   2   2   3      838.44      789.51      6.42 o 
   3   2   3     1328.51     1307.80     10.71 o 
   4   2   3      179.47      214.65      3.06 o 
   5   2   3       12.15        8.76      1.51 o 
   6   2   3       90.60      102.92      2.15 o 
   7   2   3       11.65       14.50      1.13 o 
   8   2   3      430.81      427.86      4.31 o 
   9   2   3       28.11       24.80      1.25 o 
  10   2   3       95.11      101.79      2.54 o 
  11   2   3        2.64        2.14      1.23 o 
  12   2   3        0.29        2.34      1.29 o 
  13   2   3        2.56        1.61      1.40 o 
  14   2   3        5.05        3.00      1.70 o 
 -14   3   3        0.98       -2.35      2.35 o 
 -13   3   3        9.92        9.22      2.81 o 
 -12   3   3        0.06       -0.49      1.96 o 
 -11   3   3        2.98        4.79      1.97 o 
 -10   3   3      203.81      203.10      4.54 o 
  -9   3   3     1187.63     1201.49     11.65 o 
  -8   3   3      101.98       89.37      2.54 o 
  -7   3   3      401.45      418.91      5.30 o 
  -6   3   3       35.48       36.97      1.74 o 
  -5   3   3       14.69       10.25      1.03 o 
  -4   3   3      132.39      164.75      2.52 o 
  -3   3   3      433.89      445.67      4.44 o 
  -2   3   3      597.71      594.07      5.69 o 
  -1   3   3      234.19      245.69      3.14 o 
   0   3   3      658.23      655.36      5.35 o 
   1   3   3      324.45      318.68      3.19 o 
   2   3   3      621.97      622.05      5.67 o 
   3   3   3      414.04      392.97      4.45 o 
   4   3   3      109.51      108.63      1.94 o 
   5   3   3     1150.21     1180.21     10.44 o 
   6   3   3       75.03       81.19      2.39 o 
   7   3   3       62.34       51.54      1.80 o 
   8   3   3       19.58       18.02      1.26 o 
   9   3   3       83.77       82.90      2.28 o 
  10   3   3      197.38      191.82      3.73 o 
  11   3   3        0.14        0.81      1.29 o 
  12   3   3        3.04        2.32      1.49 o 
  13   3   3       24.43       22.12      2.11 o 
 -13   4   3        8.42        8.22      2.81 o 
 -12   4   3        2.16       -0.70      2.53 o 
 -11   4   3        1.32        0.99      2.23 o 
 -10   4   3       44.68       39.16      3.19 o 
  -9   4   3      109.52      119.42      4.54 o 
  -8   4   3        8.58        9.77      1.62 o 
  -7   4   3       42.17       42.79      1.98 o 
  -6   4   3       51.90       49.57      2.02 o 
  -5   4   3      205.43      221.15      3.54 o 
  -4   4   3     1136.97     1159.40     10.26 o 
  -3   4   3     2148.39     2200.72     16.27 o 
  -2   4   3        2.87        0.68      0.94 o 
  -1   4   3     3386.49     3431.83     27.37 o 
   0   4   3     3793.07     3772.20     26.14 o 
   1   4   3      231.58      222.04      2.94 o 
   2   4   3       78.31       67.37      1.81 o 
   3   4   3      246.39      234.60      4.23 o 
   4   4   3       85.18       89.08      2.30 o 
   5   4   3       73.14       70.95      2.09 o 
   6   4   3      230.48      230.39      4.17 o 
   7   4   3       87.74       94.41      2.83 o 
   8   4   3       29.08       28.12      1.91 o 
   9   4   3       48.02       48.85      2.34 o 
  10   4   3       26.91       24.61      2.43 o 
  11   4   3        1.16        3.55      1.89 o 
  12   4   3        2.87        2.58      2.64 o 
 -12   5   3        5.33        9.61      4.05 o 
 -11   5   3       10.22       12.16      2.75 o 
 -10   5   3       16.74       16.93      2.90 o 
  -9   5   3       91.73      103.21      7.61 o 
  -8   5   3       83.44       84.35      4.29 o 
  -7   5   3       12.95       12.25      2.09 o 
  -6   5   3        7.86       11.12      3.36 o 
  -5   5   3       83.98       84.45      2.98 o 
  -4   5   3      281.05      296.98      4.83 o 
  -3   5   3      195.03      200.94      3.62 o 
  -2   5   3      191.57      201.22      3.86 o 
  -1   5   3      110.17      107.23      3.61 o 
   0   5   3      121.62      119.11      2.80 o 
   1   5   3        6.94       10.19      1.19 o 
   2   5   3       33.10       33.50      1.66 o 
   3   5   3        8.05       10.86      1.32 o 
   4   5   3        8.49        5.51      1.20 o 
   5   5   3       59.35       67.14      2.55 o 
   6   5   3       31.43       26.37      2.21 o 
   7   5   3       79.54       72.96      3.50 o 
   8   5   3      172.75      185.03      5.36 o 
   9   5   3       28.14       35.88      3.37 o 
  10   5   3        0.04        1.40      2.33 o 
  11   5   3        9.94        5.09      3.39 o 
 -10   6   3       78.63       78.51      4.57 o 
  -9   6   3        2.16       -0.37      2.40 o 
  -8   6   3        3.35        2.43      2.44 o 
  -7   6   3        7.02        4.01      2.41 o 
  -6   6   3       21.98       21.28      2.78 o 
  -5   6   3        1.38        2.96      1.91 o 
  -4   6   3      312.24      298.26      6.26 o 
  -3   6   3       11.52       13.69      2.15 o 
  -2   6   3        2.99        2.26      1.61 o 
  -1   6   3      505.76      499.29      8.20 o 
   0   6   3      125.33      121.75      3.69 o 
   1   6   3       34.34       32.17      2.24 o 
   2   6   3        3.74        2.30      1.54 o 
   3   6   3        7.93        9.21      1.69 o 
   4   6   3       15.74       12.15      2.03 o 
   5   6   3        3.41        3.25      1.83 o 
   6   6   3        1.45        1.18      1.91 o 
   7   6   3       10.28       12.18      2.31 o 
   8   6   3        0.62        1.92      2.38 o 
   9   6   3        1.38        1.04      3.53 o 
  10   6   3      116.43      130.34      5.90 o 
  -8   7   3       42.09       40.68      4.64 o 
  -7   7   3        8.44        4.03      3.09 o 
  -6   7   3        0.53       -2.46      2.46 o 
  -5   7   3       19.58       21.91      5.01 o 
  -4   7   3        1.50        6.00      2.51 o 
  -3   7   3        0.04        0.50      2.27 o 
  -2   7   3       16.18       16.51      4.62 o 
  -1   7   3       27.21       24.44      3.09 o 
   0   7   3       16.26       11.16      2.64 o 
   1   7   3        5.15        6.45      2.54 o 
   2   7   3        1.94        0.25      2.09 o 
   3   7   3       23.56       17.07      2.84 o 
   4   7   3        2.41        1.02      2.19 o 
   5   7   3       31.55       30.32      3.31 o 
   6   7   3      136.22      143.98      5.68 o 
   7   7   3      157.88      162.17      6.01 o 
   8   7   3       11.55       17.13      3.11 o 
  -5   8   3        3.72       10.13      3.70 o 
  -4   8   3       34.72       35.17      6.32 o 
  -3   8   3        0.54       -1.32      3.33 o 
  -2   8   3        2.07       -0.07      2.53 o 
  -1   8   3       14.74       16.21      4.49 o 
   0   8   3       76.56       72.96      5.45 o 
   1   8   3        0.77       -2.82      2.82 o 
   2   8   3        0.01        0.49      3.99 o 
   3   8   3        1.14        2.00      3.04 o 
   4   8   3       13.40       11.91      3.76 o 
 -14   0   4        6.20        7.11      3.22 o 
 -12   0   4       74.66       82.78      4.29 o 
 -10   0   4      650.41      634.47      9.42 o 
  -8   0   4      560.42      540.91      7.87 o 
  -6   0   4     5602.71     5584.06     55.87 o 
  -4   0   4      133.09      123.06      2.32 o 
  -2   0   4    11073.25    10197.95     89.36 o 
   0   0   4     4560.95     4557.25     38.04 o 
   2   0   4     2842.89     2624.43     44.87 o 
   4   0   4        7.96        8.56      0.88 o 
   6   0   4       46.23       52.05      2.29 o 
   8   0   4      275.16      262.46      4.02 o 
  10   0   4        0.29       -1.07      1.22 o 
  12   0   4        3.74        5.63      1.88 o 
  14   0   4        0.10       -1.03      1.97 o 
 -15   1   4        3.40        6.80      2.90 o 
 -14   1   4        0.28        1.43      2.13 o 
 -13   1   4       66.09       74.15      3.09 o 
 -12   1   4        0.95        0.24      1.45 o 
 -11   1   4        0.83       -1.93      1.93 o 
 -10   1   4       80.79       84.78      2.33 o 
  -9   1   4       12.83       16.09      1.19 o 
  -8   1   4      253.97      258.44      3.35 o 
  -7   1   4      221.52      212.51      2.85 o 
  -6   1   4      346.83      360.00      3.99 o 
  -5   1   4      986.80      974.62      7.63 o 
  -4   1   4      361.39      357.08      3.42 o 
  -3   1   4      624.88      595.81      4.61 o 
  -2   1   4        9.99       11.88      0.57 o 
  -1   1   4     1625.93     1640.05     10.71 o 
   0   1   4     3442.53     3321.04     20.94 o 
   1   1   4     2817.67     2776.47     18.79 o 
   2   1   4      556.33      570.72      5.92 o 
   3   1   4       50.12       50.92      1.66 o 
   4   1   4     3189.62     3222.47     32.35 o 
   5   1   4        0.33        0.38      0.47 o 
   6   1   4      268.68      313.27      3.99 o 
   7   1   4       50.35       66.41      1.71 o 
   8   1   4      203.11      205.46      3.97 o 
   9   1   4       21.77       23.15      1.09 o 
  10   1   4        5.18        2.74      1.00 o 
  11   1   4      168.09      166.01      3.20 o 
  12   1   4      279.16      250.49      4.56 o 
  13   1   4       87.69       78.39      2.68 o 
  14   1   4       25.88       32.82      2.21 o 
 -15   2   4        4.36       -0.36      3.71 o 
 -14   2   4        0.09       -2.02      2.45 o 
 -13   2   4       11.69       17.11      2.27 o 
 -12   2   4       18.20       19.72      2.27 o 
 -11   2   4       28.20       31.98      2.14 o 
 -10   2   4     1378.91     1376.95     15.28 o 
  -9   2   4      226.48      236.43      3.96 o 
  -8   2   4       32.10       37.10      1.70 o 
  -7   2   4      129.12      116.20      2.54 o 
  -6   2   4      204.66      225.73      3.40 o 
  -5   2   4     1692.80     1698.23     14.25 o 
  -4   2   4      108.83      116.22      1.92 o 
  -3   2   4       22.26       23.07      1.30 o 
  -2   2   4     4336.47     4146.00     26.31 o 
  -1   2   4     5777.44     5553.30     34.73 o 
   0   2   4        6.82        8.46      0.76 o 
   1   2   4    12968.14    12404.83     82.82 o 
   2   2   4      265.93      263.03      2.67 o 
   3   2   4      496.43      466.87      4.95 o 
   4   2   4      984.06     1074.91      9.85 o 
   5   2   4      121.35      127.01      2.23 o 
   6   2   4      645.22      602.34      6.30 o 
   7   2   4      876.98      884.29      8.75 o 
   8   2   4      225.05      221.42      3.99 o 
   9   2   4       56.75       58.36      1.74 o 
  10   2   4       39.52       36.69      1.61 o 
  11   2   4       77.85       67.26      2.25 o 
  12   2   4       78.25       73.06      2.46 o 
  13   2   4       12.45       13.02      1.63 o 
  14   2   4        0.57        0.88      1.46 o 
 -14   3   4        2.52       -0.13      2.59 o 
 -13   3   4       10.38       12.26      3.03 o 
 -12   3   4       71.62       72.99      4.45 o 
 -11   3   4       87.61       88.89      3.60 o 
 -10   3   4      276.32      282.08      7.08 o 
  -9   3   4       16.40       17.92      1.96 o 
  -8   3   4      142.49      147.29      3.46 o 
  -7   3   4       23.90       23.70      1.62 o 
  -6   3   4       19.17       13.39      1.64 o 
  -5   3   4      787.37      808.60      7.58 o 
  -4   3   4     3318.53     3442.86     23.92 o 
  -3   3   4     2520.09     2356.27     19.18 o 
  -2   3   4     2530.83     2561.99     19.17 o 
  -1   3   4       82.36       92.34      2.22 o 
   0   3   4      134.25      147.14      2.08 o 
   1   3   4      127.74      113.77      2.02 o 
   2   3   4       48.90       63.25      1.56 o 
   3   3   4       58.81       43.99      1.47 o 
   4   3   4      284.39      265.16      3.45 o 
   5   3   4      605.85      532.48      5.57 o 
   6   3   4       51.83       45.44      1.54 o 
   7   3   4       96.97       92.11      1.91 o 
   8   3   4      118.20      111.33      2.31 o 
   9   3   4      200.25      192.04      3.43 o 
  10   3   4      111.19      112.02      2.83 o 
  11   3   4      108.10       96.02      3.24 o 
  12   3   4        0.40        0.40      1.30 o 
  13   3   4       21.26       19.07      1.99 o 
 -13   4   4        3.73        1.01      3.24 o 
 -12   4   4       52.73       54.98      4.45 o 
 -11   4   4      149.31      148.20      5.34 o 
 -10   4   4       11.01       11.78      2.49 o 
  -9   4   4       30.46       30.13      2.87 o 
  -8   4   4       21.63       23.02      1.91 o 
  -7   4   4        4.40        4.20      1.31 o 
  -6   4   4       23.00       18.88      1.44 o 
  -5   4   4      469.76      461.94      5.87 o 
  -4   4   4       60.11       62.48      2.02 o 
  -3   4   4      788.58      728.33      7.78 o 
  -2   4   4     1622.39     1600.95     14.15 o 
  -1   4   4      891.56      867.72      8.06 o 
   0   4   4     1126.64     1088.60      8.49 o 
   1   4   4     1391.04     1454.77     11.32 o 
   2   4   4     1998.07     2021.17     14.94 o 
   3   4   4      189.74      190.59      3.15 o 
   4   4   4      331.21      324.66      6.57 o 
   5   4   4      301.58      289.26      4.57 o 
   6   4   4      686.92      684.62     10.35 o 
   7   4   4      227.92      241.72      6.38 o 
   8   4   4      151.66      155.07      3.53 o 
   9   4   4       14.79       16.99      1.90 o 
  10   4   4       35.05       35.85      2.59 o 
  11   4   4       36.84       41.43      2.80 o 
  12   4   4       24.67       21.95      2.83 o 
 -12   5   4        0.92        4.63      3.03 o 
 -11   5   4       23.86       25.37      3.14 o 
 -10   5   4       31.64       36.81      4.19 o 
  -9   5   4       92.78       96.26      4.43 o 
  -8   5   4       32.17       36.25      3.12 o 
  -7   5   4       96.36       91.01      3.55 o 
  -6   5   4       80.92       84.59      3.42 o 
  -5   5   4        0.11        1.52      1.51 o 
  -4   5   4       54.93       56.16      2.17 o 
  -3   5   4      207.37      188.80      3.82 o 
  -2   5   4        0.30        0.61      0.96 o 
  -1   5   4      458.10      489.88      5.99 o 
   0   5   4      232.14      222.38      3.68 o 
   1   5   4        7.86        4.49      1.16 o 
   2   5   4      283.71      296.57      4.51 o 
   3   5   4        0.79        1.15      1.07 o 
   4   5   4        8.61        8.20      1.35 o 
   5   5   4       17.19       19.87      1.92 o 
   6   5   4      135.83      140.02      4.00 o 
   7   5   4        9.73       11.42      1.90 o 
   8   5   4        6.54        8.65      2.14 o 
   9   5   4      146.18      141.83      5.45 o 
  10   5   4      110.96      106.17      5.64 o 
  11   5   4        8.87        6.41      2.60 o 
 -10   6   4        4.06        5.46      3.11 o 
  -9   6   4      103.66      104.33      4.94 o 
  -8   6   4       43.65       36.15      3.47 o 
  -7   6   4       25.50       21.26      2.94 o 
  -6   6   4        0.55       -0.90      1.83 o 
  -5   6   4       54.47       51.23      3.10 o 
  -4   6   4      158.94      146.97      4.60 o 
  -3   6   4       21.18       24.00      2.48 o 
  -2   6   4       11.81       19.65      5.56 o 
  -1   6   4       87.99       73.69      3.38 o 
   0   6   4      186.79      178.08      4.47 o 
   1   6   4      146.35      137.70      4.62 o 
   2   6   4       78.42       77.10      2.96 o 
   3   6   4       30.24       26.59      2.93 o 
   4   6   4       79.41       80.35      3.35 o 
   5   6   4       47.58       51.86      2.93 o 
   6   6   4       25.29       24.68      2.49 o 
   7   6   4      170.55      176.46      4.89 o 
   8   6   4       88.22       89.63      4.35 o 
   9   6   4       17.44       22.10      3.37 o 
  10   6   4        0.37        1.68      3.75 o 
  -8   7   4        1.97       -2.77      3.10 o 
  -7   7   4        6.26        1.75      2.89 o 
  -6   7   4        2.50        4.08      2.97 o 
  -5   7   4        0.06       -3.49      3.49 o 
  -4   7   4       24.07       19.32      2.98 o 
  -3   7   4        6.60        6.78      2.53 o 
  -2   7   4       22.46       17.39      2.92 o 
  -1   7   4       40.34       40.38      3.39 o 
   0   7   4        7.23        5.96      2.46 o 
   1   7   4       10.14       11.56      3.10 o 
   2   7   4        1.22       -2.04      2.04 o 
   3   7   4        0.32        1.68      2.20 o 
   4   7   4       42.50       37.63      3.44 o 
   5   7   4        0.31        0.06      2.81 o 
   6   7   4       12.61        9.80      3.76 o 
   7   7   4        4.61        6.50      3.40 o 
  -5   8   4        2.65        0.50      3.24 o 
  -4   8   4       10.57        9.70      3.59 o 
  -3   8   4       15.54       15.15      4.58 o 
  -2   8   4       14.67       15.85      3.45 o 
  -1   8   4        7.17        3.97      3.30 o 
   0   8   4        0.21       -2.55      2.96 o 
   1   8   4       19.85       11.57      3.77 o 
   2   8   4        2.61       -0.96      4.40 o 
   3   8   4        8.71       11.80      3.68 o 
   4   8   4        4.10        5.51      3.25 o 
 -15   0   5        3.79       -0.38      2.52 o 
 -13   0   5      127.24      119.76      6.03 o 
 -11   0   5     3422.78     3386.73     48.55 o 
  -9   0   5      111.61      124.65      3.71 o 
  -7   0   5      363.59      353.12      5.84 o 
  -5   0   5     2477.37     2272.43     21.40 o 
  -3   0   5    10409.72     9716.46     77.50 o 
  -1   0   5      422.33      419.64      4.60 o 
   1   0   5      628.76      692.07      8.75 o 
   3   0   5      106.85      117.50      2.41 o 
   5   0   5     5159.81     5419.22     76.07 o 
   7   0   5       54.47       64.16      2.83 o 
   9   0   5      217.29      218.79      4.27 o 
  11   0   5      410.91      336.61      6.49 o 
  13   0   5        0.56        1.27      2.06 o 
 -15   1   5        0.01        4.50      2.92 o 
 -14   1   5       24.46       28.91      3.98 o 
 -13   1   5      181.61      208.11      5.30 o 
 -12   1   5      133.59      140.03      3.70 o 
 -11   1   5      892.32      932.73      9.61 o 
 -10   1   5      100.25       98.31      2.51 o 
  -9   1   5       10.44       10.23      1.12 o 
  -8   1   5       14.49       12.58      1.11 o 
  -7   1   5      359.00      409.98      4.61 o 
  -6   1   5       39.43       43.91      1.45 o 
  -5   1   5     2678.99     2813.55     22.22 o 
  -4   1   5       97.42      106.37      1.64 o 
  -3   1   5     1172.80     1128.53      8.40 o 
  -2   1   5        3.02        2.61      0.65 o 
  -1   1   5     3015.15     2905.55     18.50 o 
   0   1   5        1.07       -0.34      0.34 o 
   1   1   5       50.33       63.75      1.18 o 
   2   1   5     1529.22     1514.00     14.13 o 
   3   1   5       33.14       47.94      4.05 o 
   4   1   5     3233.05     3312.83     36.58 o 
   5   1   5     3312.66     3679.83     32.98 o 
   6   1   5      469.88      523.49      5.03 o 
   7   1   5       23.13       34.60      1.65 o 
   8   1   5        3.28        1.03      0.79 o 
   9   1   5      123.40      112.11      3.02 o 
  10   1   5       22.23       25.88      1.62 o 
  11   1   5       65.14       57.87      2.88 o 
  12   1   5        7.84        7.10      1.43 o 
  13   1   5       46.83       52.29      2.21 o 
  14   1   5       57.28       65.00      2.38 o 
 -15   2   5        0.02        1.07      4.08 o 
 -14   2   5       50.93       58.85      4.46 o 
 -13   2   5        9.17        5.14      2.75 o 
 -12   2   5        8.88        3.94      1.89 o 
 -11   2   5      406.36      386.83      6.35 o 
 -10   2   5      372.54      354.30      5.30 o 
  -9   2   5        2.02        1.08      1.18 o 
  -8   2   5      377.07      354.61      4.85 o 
  -7   2   5      351.88      334.64      5.70 o 
  -6   2   5     1252.57     1332.69     11.88 o 
  -5   2   5     1445.33     1537.24     11.60 o 
  -4   2   5      589.50      633.89      5.58 o 
  -3   2   5     2142.07     2159.99     15.27 o 
  -2   2   5     4988.04     4709.06     31.42 o 
  -1   2   5     1573.16     1627.26     12.34 o 
   0   2   5      126.80      109.72      1.49 o 
   1   2   5      538.54      485.86      4.09 o 
   2   2   5      320.57      336.24      3.49 o 
   3   2   5      126.71      120.57      2.07 o 
   4   2   5      168.93      170.56      2.50 o 
   5   2   5       91.87       99.57      1.92 o 
   6   2   5     1012.69     1080.02     10.04 o 
   7   2   5       67.57       57.72      1.71 o 
   8   2   5       35.25       37.67      1.90 o 
   9   2   5        0.18       -0.76      1.25 o 
  10   2   5        5.28        2.95      0.96 o 
  11   2   5       59.08       49.67      1.93 o 
  12   2   5       12.15       12.51      1.44 o 
  13   2   5       28.08       28.58      1.86 o 
 -14   3   5        2.92        2.72      2.78 o 
 -13   3   5       17.08       12.59      3.05 o 
 -12   3   5        0.71       -0.48      2.49 o 
 -11   3   5      286.03      272.21      6.71 o 
 -10   3   5      138.66      150.65      4.41 o 
  -9   3   5        3.65        2.31      1.35 o 
  -8   3   5      148.10      150.84      3.51 o 
  -7   3   5       38.35       35.27      1.73 o 
  -6   3   5       34.54       36.12      1.55 o 
  -5   3   5        3.43        5.51      0.94 o 
  -4   3   5       88.24       95.83      2.23 o 
  -3   3   5      875.90      937.53      8.90 o 
  -2   3   5       73.32       70.85      1.98 o 
  -1   3   5        9.41       12.41      0.91 o 
   0   3   5       71.01       91.45      1.71 o 
   1   3   5     2119.71     2117.98     15.97 o 
   2   3   5     2113.83     2093.65     16.49 o 
   3   3   5        3.43        4.02      0.68 o 
   4   3   5      152.51      170.99      2.65 o 
   5   3   5      717.07      742.78      7.09 o 
   6   3   5        6.98        5.74      0.99 o 
   7   3   5       64.70       67.96      1.76 o 
   8   3   5      182.01      172.39      2.74 o 
   9   3   5       55.38       53.28      2.40 o 
  10   3   5       62.37       58.38      2.10 o 
  11   3   5        0.13       -0.41      1.15 o 
  12   3   5        2.00       -1.00      1.25 o 
  13   3   5        1.53        1.75      1.52 o 
 -13   4   5        2.31        3.02      2.84 o 
 -12   4   5       25.73       29.36      3.65 o 
 -11   4   5      197.07      202.71      6.13 o 
 -10   4   5       62.92       61.88      3.74 o 
  -9   4   5      282.55      284.44      7.80 o 
  -8   4   5       26.36       24.07      2.18 o 
  -7   4   5       23.15       19.35      1.75 o 
  -6   4   5        0.16        0.30      1.11 o 
  -5   4   5      315.98      326.42      4.48 o 
  -4   4   5      163.57      148.55      2.93 o 
  -3   4   5     1534.14     1578.43     14.16 o 
  -2   4   5      283.92      292.67      4.33 o 
  -1   4   5      135.06      125.28      2.65 o 
   0   4   5       19.18       28.02      1.31 o 
   1   4   5      321.92      317.62      3.82 o 
   2   4   5      512.58      473.09      5.46 o 
   3   4   5       75.86       69.94      2.09 o 
   4   4   5      280.33      269.06      3.81 o 
   5   4   5        1.76        2.93      1.09 o 
   6   4   5      252.02      242.71      4.98 o 
   7   4   5        1.36        2.36      1.24 o 
   8   4   5       36.52       35.63      1.94 o 
   9   4   5       14.85       14.81      2.39 o 
  10   4   5       65.97       70.58      4.33 o 
  11   4   5       60.12       62.54      3.17 o 
  12   4   5       20.39       17.06      2.81 o 
 -12   5   5       43.05       40.58      4.34 o 
 -11   5   5       44.26       40.38      3.66 o 
 -10   5   5       16.04       21.63      2.98 o 
  -9   5   5        1.72        2.31      2.25 o 
  -8   5   5       29.90       28.67      2.92 o 
  -7   5   5        2.34        1.48      1.72 o 
  -6   5   5        7.59        6.40      1.81 o 
  -5   5   5      500.21      483.32      8.82 o 
  -4   5   5      367.28      359.91      5.06 o 
  -3   5   5      294.36      304.54      5.32 o 
  -2   5   5        0.69        1.31      1.16 o 
  -1   5   5       27.21       33.88      1.74 o 
   0   5   5        1.61        1.67      1.17 o 
   1   5   5      155.05      161.67      3.14 o 
   2   5   5       21.59       18.56      1.45 o 
   3   5   5      286.00      286.82      4.15 o 
   4   5   5      122.29      121.97      3.26 o 
   5   5   5       10.31       11.14      1.62 o 
   6   5   5      110.69      104.55      3.55 o 
   7   5   5        6.44        2.03      1.66 o 
   8   5   5       17.82       13.49      2.31 o 
   9   5   5        2.61        2.94      2.28 o 
  10   5   5        0.36        2.41      2.27 o 
  11   5   5       13.90       12.71      2.73 o 
 -10   6   5       40.91       45.18     12.49 o 
  -9   6   5       33.36       26.27      5.43 o 
  -8   6   5       13.40       22.13      3.73 o 
  -7   6   5        8.94        5.28      2.40 o 
  -6   6   5       43.59       43.91      3.06 o 
  -5   6   5       77.08       86.27      4.20 o 
  -4   6   5       10.15       14.69      3.49 o 
  -3   6   5        6.16        0.92      2.11 o 
  -2   6   5      303.84      285.35      6.09 o 
  -1   6   5      138.64      154.29      6.08 o 
   0   6   5       32.39       27.08      2.22 o 
   1   6   5       72.45       73.97      2.92 o 
   2   6   5       32.62       29.71      2.18 o 
   3   6   5        5.48        5.01      1.86 o 
   4   6   5       11.52       12.92      2.05 o 
   5   6   5       24.34       25.38      2.39 o 
   6   6   5       71.04       77.47      3.39 o 
   7   6   5       24.81       28.18      2.65 o 
   8   6   5       42.27       48.27      3.32 o 
   9   6   5       27.59       34.28      3.73 o 
  -8   7   5        0.06        1.23      3.12 o 
  -7   7   5        2.79       -1.13      2.86 o 
  -6   7   5       34.57       27.88      4.05 o 
  -5   7   5        3.63        2.09      3.01 o 
  -4   7   5        3.43       -0.38      2.35 o 
  -3   7   5        3.83        1.48      2.50 o 
  -2   7   5       76.05       69.40      4.17 o 
  -1   7   5      138.56      130.35      6.17 o 
   0   7   5       10.94       12.16      2.67 o 
   1   7   5       11.96        7.58      3.04 o 
   2   7   5       10.63        8.64      2.61 o 
   3   7   5        1.12        2.46      2.34 o 
   4   7   5       66.00       60.03      5.62 o 
   5   7   5       85.92       93.64      4.66 o 
   6   7   5      148.99      145.36      5.71 o 
   7   7   5       28.01       29.64      3.36 o 
  -4   8   5        0.08       -5.16      5.47 o 
  -3   8   5       26.88       27.48      3.56 o 
  -2   8   5        5.42        3.35      3.30 o 
  -1   8   5       95.22       91.79      6.60 o 
   0   8   5       47.41       42.06      7.24 o 
   1   8   5       14.49       13.16      3.77 o 
   2   8   5        0.26       -2.49      2.98 o 
   3   8   5        0.28       -1.78      2.90 o 
 -14   0   6       20.97       27.57      3.67 o 
 -12   0   6        2.59        5.48      2.64 o 
 -10   0   6        6.89        6.59      1.85 o 
  -8   0   6      187.77      175.79      4.24 o 
  -6   0   6     1278.64     1347.76     15.58 o 
  -4   0   6     2539.98     2487.34     21.21 o 
  -2   0   6     1860.85     1735.02     18.21 o 
   0   0   6       94.25       81.43      1.78 o 
   2   0   6       33.38       54.12      3.68 o 
   4   0   6      341.79      307.70      5.34 o 
   6   0   6      104.74       87.32      3.26 o 
   8   0   6       76.54       68.88      4.55 o 
  10   0   6       49.96       64.91      2.56 o 
  12   0   6       84.83       80.58      3.38 o 
  14   0   6        3.21        4.66      2.00 o 
 -15   1   6        1.04       -2.54      5.12 o 
 -14   1   6       25.93       25.80      5.04 o 
 -13   1   6      242.52      257.77      8.16 o 
 -12   1   6     1050.19     1048.71     12.12 o 
 -11   1   6        9.10        5.82      1.76 o 
 -10   1   6      208.17      214.70      3.74 o 
  -9   1   6       10.01        7.51      1.18 o 
  -8   1   6      212.36      212.02      3.35 o 
  -7   1   6      288.42      304.68      4.20 o 
  -6   1   6      967.47     1029.83      9.54 o 
  -5   1   6      125.19      134.33      2.12 o 
  -4   1   6      136.78      162.67      1.99 o 
  -3   1   6      142.83      136.47      1.93 o 
  -2   1   6      364.00      379.13      3.69 o 
  -1   1   6     1989.42     1794.13     12.45 o 
   0   1   6      515.54      439.34      5.27 o 
   1   1   6     2462.62     2381.21     17.23 o 
   2   1   6      353.73      353.96      3.36 o 
   3   1   6      106.10      125.56      2.29 o 
   4   1   6      722.84      709.79      8.51 o 
   5   1   6      542.68      533.88      6.68 o 
   6   1   6      266.34      270.39      4.10 o 
   7   1   6      142.50      130.15      2.18 o 
   8   1   6       90.89       88.45      1.97 o 
   9   1   6       18.62       15.40      1.46 o 
  10   1   6       70.43       71.00      1.80 o 
  11   1   6       97.76       88.28      2.30 o 
  12   1   6       17.82       18.79      1.48 o 
  13   1   6       18.36       16.89      1.58 o 
 -15   2   6       10.91       13.93      4.58 o 
 -14   2   6        4.64        7.28      3.06 o 
 -13   2   6        1.64       -1.49      2.56 o 
 -12   2   6      247.42      255.67      5.80 o 
 -11   2   6      637.43      635.37      9.48 o 
 -10   2   6      159.82      164.97      3.69 o 
  -9   2   6      240.77      245.74      4.18 o 
  -8   2   6      260.16      250.26      4.05 o 
  -7   2   6       28.40       37.89      2.03 o 
  -6   2   6       84.54       90.39      2.14 o 
  -5   2   6        6.89        4.52      0.92 o 
  -4   2   6       41.23       32.50      1.19 o 
  -3   2   6      483.00      485.56      4.54 o 
  -2   2   6      366.51      379.90      4.00 o 
  -1   2   6      636.73      667.39      5.84 o 
   0   2   6       39.29       48.10      1.12 o 
   1   2   6        4.80        2.36      0.42 o 
   2   2   6     1249.54     1288.98     11.56 o 
   3   2   6       63.58       63.10      1.54 o 
   4   2   6      621.44      676.35      6.64 o 
   5   2   6      249.96      252.63      3.21 o 
   6   2   6       11.33       10.16      0.84 o 
   7   2   6      604.82      598.48      6.89 o 
   8   2   6       76.06       68.07      2.09 o 
   9   2   6        7.75       10.06      1.53 o 
  10   2   6       41.43       30.11      2.62 o 
  11   2   6       99.79       97.72      2.40 o 
  12   2   6       13.99       12.63      1.40 o 
  13   2   6        6.37        1.68      1.29 o 
 -14   3   6       10.07       10.04      3.16 o 
 -13   3   6       14.01       12.76      4.08 o 
 -12   3   6        8.27        9.22      2.59 o 
 -11   3   6       51.37       55.19      3.72 o 
 -10   3   6        9.97        8.58      1.83 o 
  -9   3   6       52.56       49.21      2.41 o 
  -8   3   6       67.80       65.50      2.52 o 
  -7   3   6       48.71       44.89      1.92 o 
  -6   3   6      590.69      583.46      6.26 o 
  -5   3   6       31.56       37.13      1.54 o 
  -4   3   6     4169.06     4266.05     42.01 o 
  -3   3   6        6.60        8.48      1.55 o 
  -2   3   6     1322.11     1422.35     10.90 o 
  -1   3   6     1033.46     1098.21      8.70 o 
   0   3   6      506.82      446.94      4.58 o 
   1   3   6       68.81       75.89      1.75 o 
   2   3   6      129.17      157.46      2.37 o 
   3   3   6     1107.13     1116.81      9.85 o 
   4   3   6     1023.77     1039.08      9.26 o 
   5   3   6      466.37      486.22      5.77 o 
   6   3   6       78.14       73.20      2.12 o 
   7   3   6       61.13       60.33      2.25 o 
   8   3   6       17.97       23.01      2.67 o 
   9   3   6       59.72       62.55      2.20 o 
  10   3   6       99.20       98.19      2.49 o 
  11   3   6       16.30       16.47      1.46 o 
  12   3   6        1.29        1.45      1.23 o 
  13   3   6       18.20       19.87      2.06 o 
 -13   4   6        2.23        4.92      2.93 o 
 -12   4   6      345.60      357.23      8.45 o 
 -11   4   6       99.83      110.48      5.96 o 
 -10   4   6       47.20       52.99      3.58 o 
  -9   4   6        6.34        2.28      1.81 o 
  -8   4   6       17.02       15.23      2.07 o 
  -7   4   6       17.25       20.09      2.02 o 
  -6   4   6       22.32       24.93      1.72 o 
  -5   4   6       71.39       78.15      2.33 o 
  -4   4   6      183.60      170.81      3.18 o 
  -3   4   6      289.80      307.68      4.57 o 
  -2   4   6     1145.34     1160.27     10.27 o 
  -1   4   6     1320.03     1332.96     10.69 o 
   0   4   6      727.06      684.81      6.38 o 
   1   4   6      183.52      146.36      2.73 o 
   2   4   6      292.88      316.68      4.21 o 
   3   4   6        0.09        0.14      1.05 o 
   4   4   6       45.30       54.36      3.15 o 
   5   4   6       80.33       75.32      2.46 o 
   6   4   6       23.77       24.30      1.65 o 
   7   4   6      156.36      158.19      3.38 o 
   8   4   6      225.73      226.73      4.53 o 
   9   4   6       16.61       21.58      1.92 o 
  10   4   6      108.97      110.44      3.73 o 
  11   4   6        1.50        2.08      1.72 o 
  12   4   6       21.22       13.70      2.17 o 
 -12   5   6        7.54       10.19      3.58 o 
 -11   5   6        0.43        0.39      2.41 o 
 -10   5   6        2.73       -1.34      2.21 o 
  -9   5   6       11.75       13.02      2.62 o 
  -8   5   6      120.96      128.01      4.28 o 
  -7   5   6       23.12       20.84      2.82 o 
  -6   5   6       58.86       66.29      3.16 o 
  -5   5   6      607.74      635.49      8.52 o 
  -4   5   6        1.39        3.28      1.28 o 
  -3   5   6       18.85       19.61      1.70 o 
  -2   5   6      359.66      355.87      4.93 o 
  -1   5   6      197.20      211.72      3.68 o 
   0   5   6        0.06        0.10      1.17 o 
   1   5   6       12.62       16.13      1.44 o 
   2   5   6        3.37        1.97      1.15 o 
   3   5   6      404.84      379.51      5.74 o 
   4   5   6       68.19       71.36      2.62 o 
   5   5   6      125.62      116.54      3.22 o 
   6   5   6        0.06       -1.46      1.46 o 
   7   5   6      150.06      154.34      4.36 o 
   8   5   6       29.64       30.96      3.01 o 
   9   5   6      162.81      156.28      5.43 o 
  10   5   6        4.35        4.82      4.10 o 
  11   5   6        2.86        2.01      2.30 o 
 -10   6   6       16.57       12.45      3.55 o 
  -9   6   6        8.34       11.74      3.49 o 
  -8   6   6        0.58        0.42      2.71 o 
  -7   6   6       32.54       31.24      3.96 o 
  -6   6   6        3.07        5.17      2.37 o 
  -5   6   6       80.22       82.65      4.21 o 
  -4   6   6      134.69      132.71      5.97 o 
  -3   6   6        5.22        8.79      2.35 o 
  -2   6   6       73.47       78.18      3.45 o 
  -1   6   6      666.78      673.79      9.03 o 
   0   6   6       13.09       12.70      1.90 o 
   1   6   6       22.27       22.05      2.04 o 
   2   6   6       13.68       12.91      2.07 o 
   3   6   6       20.00       18.91      2.19 o 
   4   6   6       13.84       13.80      2.12 o 
   5   6   6       54.67       55.52      3.00 o 
   6   6   6      108.61      110.96      3.93 o 
   7   6   6       34.36       34.29      2.73 o 
   8   6   6       69.62       71.16      3.68 o 
   9   6   6       35.54       39.40      3.74 o 
  -8   7   6       15.52       25.83      5.22 o 
  -7   7   6        0.12        1.88      3.14 o 
  -6   7   6        9.82       14.08      3.56 o 
  -5   7   6        0.18       -0.31      2.84 o 
  -4   7   6       23.15       20.75      3.18 o 
  -3   7   6        4.76        6.11      2.72 o 
  -2   7   6       23.72       15.90      3.07 o 
  -1   7   6       11.29       11.13      2.76 o 
   0   7   6       37.20       28.35      3.86 o 
   1   7   6       27.45       31.27      3.27 o 
   2   7   6       14.41       12.96      2.99 o 
   3   7   6        2.06        4.89      2.43 o 
   4   7   6        6.88        5.43      2.47 o 
   5   7   6       23.62       23.77      3.17 o 
   6   7   6        1.86        4.55      2.23 o 
   7   7   6       19.04       24.43      4.08 o 
  -4   8   6        1.21       -2.89      3.00 o 
  -3   8   6        0.23       -2.80      3.45 o 
  -2   8   6       48.98       56.13      5.18 o 
  -1   8   6      106.73      100.87      7.66 o 
   0   8   6        6.50       12.05      3.72 o 
   1   8   6        2.57        4.94      3.42 o 
   2   8   6        0.25       -2.97      3.07 o 
   3   8   6        0.07       -0.96      2.84 o 
 -15   0   7        0.01       -3.46      3.46 o 
 -13   0   7      173.03      176.92      6.75 o 
 -11   0   7      168.37      184.85      5.29 o 
  -9   0   7       76.73       79.61      3.23 o 
  -7   0   7      195.60      195.41      4.33 o 
  -5   0   7       12.90       10.68      1.14 o 
  -3   0   7      226.00      276.95      5.80 o 
  -1   0   7      567.01      554.90      7.87 o 
   1   0   7     5244.29     4986.88     49.88 o 
   3   0   7        0.05        1.71      1.37 o 
   5   0   7        0.76        0.50      0.77 o 
   7   0   7     2486.86     2420.46     35.26 o 
   9   0   7        2.23        1.22      0.97 o 
  11   0   7      432.94      381.29      6.81 o 
  13   0   7       68.24       67.86      3.28 o 
 -15   1   7        6.69        8.87      5.10 o 
 -14   1   7       16.52       22.13      3.61 o 
 -13   1   7       21.46       26.67      5.10 o 
 -12   1   7        2.09        4.98      1.86 o 
 -11   1   7       37.20       31.35      2.56 o 
 -10   1   7       34.81       40.63      2.15 o 
  -9   1   7      247.05      245.71      3.88 o 
  -8   1   7       42.16       47.15      1.90 o 
  -7   1   7       22.72       17.72      1.59 o 
  -6   1   7       84.78       71.30      2.09 o 
  -5   1   7     5021.58     5442.29     34.60 o 
  -4   1   7      448.57      521.02      4.30 o 
  -3   1   7     5535.79     5570.48     36.99 o 
  -2   1   7      238.81      239.58      2.99 o 
  -1   1   7       46.60       67.31      1.36 o 
   0   1   7     3146.22     2980.38     36.87 o 
   1   1   7        3.03        1.09      0.41 o 
   2   1   7      514.37      508.88      6.13 o 
   3   1   7      670.49      618.53      7.26 o 
   4   1   7      397.70      372.78      4.79 o 
   5   1   7      412.60      377.75      5.04 o 
   6   1   7        5.27        9.60      0.98 o 
   7   1   7      134.23      135.16      3.10 o 
   8   1   7      143.89      133.38      2.48 o 
   9   1   7      339.69      310.57      4.98 o 
  10   1   7       20.01       12.94      1.53 o 
  11   1   7       13.76       10.09      1.12 o 
  12   1   7        9.41        6.77      1.22 o 
  13   1   7        0.64        1.45      1.21 o 
 -15   2   7        4.76       -1.24      5.47 o 
 -14   2   7       88.21      100.29      5.61 o 
 -13   2   7        0.13       -0.44      2.66 o 
 -12   2   7       21.73       18.22      2.71 o 
 -11   2   7        3.59        3.45      1.74 o 
 -10   2   7      327.23      326.47      5.20 o 
  -9   2   7      356.02      352.60      5.76 o 
  -8   2   7      124.13      126.85      3.32 o 
  -7   2   7      282.40      305.19      4.45 o 
  -6   2   7      109.27      133.80      2.60 o 
  -5   2   7      659.63      717.69      6.44 o 
  -4   2   7      230.63      224.87      3.35 o 
  -3   2   7       98.89      105.01      1.91 o 
  -2   2   7     1809.30     1911.30     13.73 o 
  -1   2   7      220.89      209.42      3.95 o 
   0   2   7        6.09       13.84      0.79 o 
   1   2   7     5663.81     5712.72     36.36 o 
   2   2   7     1503.31     1618.63     14.23 o 
   3   2   7      308.05      311.60      3.72 o 
   4   2   7      127.44      146.27      2.25 o 
   5   2   7        7.56        6.59      0.83 o 
   6   2   7       11.45        5.01      0.93 o 
   7   2   7      114.28      116.02      2.41 o 
   8   2   7      293.59      294.48      4.27 o 
   9   2   7        0.47       -1.37      1.37 o 
  10   2   7        1.25       -0.61      1.71 o 
  11   2   7       56.72       55.89      3.11 o 
  12   2   7       87.63       81.15      2.45 o 
  13   2   7        4.04        4.25      1.67 o 
 -14   3   7        9.25        9.19      4.29 o 
 -13   3   7       40.84       48.38      4.36 o 
 -12   3   7       37.04       35.94      3.32 o 
 -11   3   7        0.05       -1.21      2.08 o 
 -10   3   7        4.42        6.18      1.97 o 
  -9   3   7       11.94       13.50      1.78 o 
  -8   3   7       50.15       47.41      2.22 o 
  -7   3   7        3.13        2.41      1.04 o 
  -6   3   7       94.50       89.39      2.37 o 
  -5   3   7       11.13       19.85      1.30 o 
  -4   3   7      146.60      168.19      3.14 o 
  -3   3   7        2.66        2.57      0.98 o 
  -2   3   7     1046.94      977.86      8.08 o 
  -1   3   7     1712.70     1632.55     12.98 o 
   0   3   7      526.84      553.27      5.38 o 
   1   3   7      234.70      218.50      2.86 o 
   2   3   7      476.54      474.40      4.35 o 
   3   3   7      138.27      142.14      2.44 o 
   4   3   7     1033.37     1070.67     10.48 o 
   5   3   7       52.01       56.12      1.84 o 
   6   3   7       12.06       10.15      1.13 o 
   7   3   7       13.81        6.90      1.41 o 
   8   3   7       33.72       40.44      2.29 o 
   9   3   7      665.52      649.11      9.55 o 
  10   3   7        4.83        4.62      1.26 o 
  11   3   7        4.58        6.28      1.19 o 
  12   3   7       13.77       14.94      1.52 o 
 -13   4   7       18.33       13.37      4.27 o 
 -12   4   7       32.65       31.29      3.44 o 
 -11   4   7      131.06      139.83      5.38 o 
 -10   4   7      151.82      153.02      5.45 o 
  -9   4   7      112.05      104.80      5.31 o 
  -8   4   7        6.97        7.67      1.85 o 
  -7   4   7        0.07        2.32      1.60 o 
  -6   4   7       75.14       70.06      2.46 o 
  -5   4   7        0.09        1.26      1.16 o 
  -4   4   7       16.29       15.18      1.59 o 
  -3   4   7      229.19      249.68      3.82 o 
  -2   4   7     1765.37     1778.40     14.56 o 
  -1   4   7       97.19      109.62      2.81 o 
   0   4   7      811.86      757.43      8.96 o 
   1   4   7       25.14       21.07      1.37 o 
   2   4   7     1332.67     1355.89     12.22 o 
   3   4   7        0.37       -0.19      0.83 o 
   4   4   7      430.89      433.61      4.87 o 
   5   4   7       33.36       36.45      1.82 o 
   6   4   7       10.44        9.77      1.32 o 
   7   4   7        1.75        0.44      1.25 o 
   8   4   7      147.00      141.06      3.58 o 
   9   4   7        0.39       -0.01      1.43 o 
  10   4   7       30.44       34.06      2.35 o 
  11   4   7        2.34        2.57      1.71 o 
 -12   5   7      113.74      136.68      6.80 o 
 -11   5   7        9.79        7.97      3.36 o 
 -10   5   7       17.19       13.57      5.49 o 
  -9   5   7        0.00        1.78      2.13 o 
  -8   5   7       85.77       88.05      3.98 o 
  -7   5   7        5.99        7.62      1.98 o 
  -6   5   7       64.22       60.77      3.17 o 
  -5   5   7      653.27      649.71      9.63 o 
  -4   5   7      185.99      181.31      4.27 o 
  -3   5   7      622.57      603.45      6.92 o 
  -2   5   7        0.01        1.20      1.16 o 
  -1   5   7       48.09       50.32      2.24 o 
   0   5   7      143.19      150.95      3.63 o 
   1   5   7      464.17      450.83      5.87 o 
   2   5   7        3.76        4.90      1.99 o 
   3   5   7      140.90      145.12      3.54 o 
   4   5   7       61.46       62.94      2.69 o 
   5   5   7        0.36       -1.28      1.28 o 
   6   5   7      226.28      225.45      4.87 o 
   7   5   7        1.37        2.21      1.63 o 
   8   5   7        0.09       -1.12      2.02 o 
   9   5   7      182.49      194.32      5.87 o 
  10   5   7       34.42       32.78      3.08 o 
 -10   6   7       89.82       88.76      5.87 o 
  -9   6   7       14.35       14.61      3.64 o 
  -8   6   7        0.85        2.66      2.79 o 
  -7   6   7       15.64       10.74      2.75 o 
  -6   6   7       14.27        9.68      3.00 o 
  -5   6   7       61.00       58.80      3.78 o 
  -4   6   7       93.71       90.09      4.34 o 
  -3   6   7      100.38       98.26      4.46 o 
  -2   6   7      232.14      217.24      5.49 o 
  -1   6   7        1.45        4.39      1.76 o 
   0   6   7      469.28      452.67      7.01 o 
   1   6   7        4.89        5.00      1.87 o 
   2   6   7        2.08        0.71      1.74 o 
   3   6   7       12.46       15.95      2.14 o 
   4   6   7        8.86        9.53      1.99 o 
   5   6   7       30.10       28.58      2.46 o 
   6   6   7       91.97       93.31      3.91 o 
   7   6   7       59.42       59.97      3.42 o 
   8   6   7        8.43        4.41      2.17 o 
   9   6   7       34.80       36.11      3.65 o 
  -8   7   7       14.23       17.41      3.89 o 
  -7   7   7       53.03       54.80      5.02 o 
  -6   7   7       87.97       97.39      5.97 o 
  -5   7   7        2.12        7.00      2.78 o 
  -4   7   7       30.07       28.46      3.42 o 
  -3   7   7       40.01       29.87      4.13 o 
  -2   7   7       39.93       51.10      3.82 o 
  -1   7   7       43.09       36.54      4.23 o 
   0   7   7        3.96        2.72      2.95 o 
   1   7   7        5.85        7.99      2.65 o 
   2   7   7       12.99        7.98      2.55 o 
   3   7   7        0.13       -2.03      2.03 o 
   4   7   7        3.12       -0.97      2.28 o 
   5   7   7       68.77       73.81      3.70 o 
   6   7   7       72.05       72.74      4.38 o 
  -4   8   7        7.71        4.80      4.62 o 
  -3   8   7       10.45       15.74      4.27 o 
  -2   8   7       32.47       32.45      4.57 o 
  -1   8   7        2.09        9.41      3.61 o 
   0   8   7      264.42      251.16      9.13 o 
   1   8   7       65.19       76.55      7.43 o 
   2   8   7        3.89        4.50      3.22 o 
 -14   0   8       15.85       20.73      6.84 o 
 -12   0   8       85.39       90.10      4.26 o 
 -10   0   8      328.99      327.79      6.10 o 
  -8   0   8     1514.12     1525.86     17.63 o 
  -6   0   8    10050.68    10473.96     92.66 o 
  -4   0   8      936.14      972.82     10.43 o 
  -2   0   8     1285.83     1215.87     13.52 o 
   0   0   8     1732.21     1728.38     18.16 o 
   2   0   8     4953.22     5369.87     88.77 o 
   4   0   8      540.76      628.62     10.04 o 
   6   0   8        9.08       10.58      1.24 o 
   8   0   8      496.42      554.47     13.85 o 
  10   0   8      756.05      663.07      9.40 o 
  12   0   8        0.02        4.32      1.56 o 
 -15   1   8       22.92       25.74      5.19 o 
 -14   1   8       83.95       95.61      7.10 o 
 -13   1   8      124.53      138.38      6.19 o 
 -12   1   8      536.04      535.54      8.78 o 
 -11   1   8       27.16       20.37      2.09 o 
 -10   1   8       50.22       45.96      2.20 o 
  -9   1   8        4.86        2.76      1.41 o 
  -8   1   8        7.05        7.63      1.23 o 
  -7   1   8       43.80       58.28      2.19 o 
  -6   1   8      545.95      531.86      5.64 o 
  -5   1   8        4.96        8.83      0.88 o 
  -4   1   8        7.83       13.17      0.88 o 
  -3   1   8        6.62        6.24      0.69 o 
  -2   1   8      122.62      116.13      1.82 o 
  -1   1   8      434.49      448.50      4.94 o 
   0   1   8        5.28        4.13      0.61 o 
   1   1   8      117.95      123.90      1.65 o 
   2   1   8      307.49      305.73      4.76 o 
   3   1   8      747.01      738.67      7.45 o 
   4   1   8       15.92       17.35      1.56 o 
   5   1   8      169.40      175.55      3.67 o 
   6   1   8        8.24        9.14      0.99 o 
   7   1   8       38.32       35.16      2.74 o 
   8   1   8       57.21       54.01      1.65 o 
   9   1   8       30.20       32.36      1.76 o 
  10   1   8       91.35       79.82      2.65 o 
  11   1   8      141.88      139.04      2.55 o 
  12   1   8      117.45      113.38      3.60 o 
  13   1   8        5.90        8.99      1.36 o 
 -14   2   8       86.70       89.48      7.06 o 
 -13   2   8       41.37       36.16      3.97 o 
 -12   2   8      213.05      220.63      6.35 o 
 -11   2   8       32.82       24.95      2.46 o 
 -10   2   8      256.42      256.23      5.01 o 
  -9   2   8      348.77      329.66      5.50 o 
  -8   2   8        5.00        3.14      1.18 o 
  -7   2   8      106.31      103.75      2.47 o 
  -6   2   8        9.48       16.20      1.15 o 
  -5   2   8     1839.16     1896.65     15.06 o 
  -4   2   8        9.68       23.10      1.20 o 
  -3   2   8      843.80      838.38      7.50 o 
  -2   2   8      269.40      272.51      4.04 o 
  -1   2   8        5.20        8.81      0.78 o 
   0   2   8      526.91      546.06      4.73 o 
   1   2   8      155.36      173.12      2.34 o 
   2   2   8       11.09       11.12      1.68 o 
   3   2   8       13.04       16.58      0.96 o 
   4   2   8     1045.83     1087.21      9.97 o 
   5   2   8        3.99        2.88      1.01 o 
   6   2   8        0.11        1.79      1.17 o 
   7   2   8      128.43      133.96      4.01 o 
   8   2   8       57.77       63.09      1.95 o 
   9   2   8       54.46       46.66      2.26 o 
  10   2   8      387.87      345.09      5.97 o 
  11   2   8        6.19        5.60      1.99 o 
  12   2   8        2.87        0.31      1.29 o 
  13   2   8        0.34        1.70      1.26 o 
 -14   3   8       32.18       45.11      6.03 o 
 -13   3   8       24.91       33.77      7.36 o 
 -12   3   8       44.66       48.95      3.73 o 
 -11   3   8       31.10       28.42      3.05 o 
 -10   3   8       26.27       24.41      2.45 o 
  -9   3   8       21.04       25.08      2.28 o 
  -8   3   8        1.09       -0.47      1.28 o 
  -7   3   8       24.99       18.43      1.55 o 
  -6   3   8      182.30      193.19      3.36 o 
  -5   3   8      149.05      168.34      3.82 o 
  -4   3   8      192.67      187.76      5.11 o 
  -3   3   8      121.59      140.10      2.49 o 
  -2   3   8      530.48      541.57      5.26 o 
  -1   3   8      308.40      263.06      3.67 o 
   0   3   8      192.65      208.18      2.96 o 
   1   3   8        1.04        1.22      0.88 o 
   2   3   8        0.21        0.18      0.69 o 
   3   3   8      661.47      729.77      7.03 o 
   4   3   8      212.66      226.61      3.56 o 
   5   3   8      960.10      982.85      9.80 o 
   6   3   8       17.48       19.19      1.30 o 
   7   3   8       42.99       39.31      1.83 o 
   8   3   8       22.37       16.56      1.86 o 
   9   3   8       24.71       29.30      3.96 o 
  10   3   8       69.87       69.43      2.99 o 
  11   3   8        3.83        4.30      1.28 o 
  12   3   8        9.10       10.08      1.33 o 
 -13   4   8        6.00        8.60      4.50 o 
 -12   4   8        8.43        6.98      4.83 o 
 -11   4   8      101.58      104.20      6.83 o 
 -10   4   8        2.01        1.82      3.95 o 
  -9   4   8      179.91      161.57      4.69 o 
  -8   4   8        7.92        7.71      1.99 o 
  -7   4   8       48.69       65.18      3.02 o 
  -6   4   8        9.02        8.44      1.61 o 
  -5   4   8        0.78       -0.02      1.14 o 
  -4   4   8      533.27      514.74      6.44 o 
  -3   4   8        1.90        0.98      1.10 o 
  -2   4   8      674.68      677.63      7.51 o 
  -1   4   8      130.64      142.42      2.79 o 
   0   4   8       15.83       21.98      3.09 o 
   1   4   8      127.04      128.38      3.65 o 
   2   4   8       13.07       22.06      1.46 o 
   3   4   8        9.61        7.81      1.17 o 
   4   4   8      283.54      285.39      4.51 o 
   5   4   8        0.04       -1.07      1.07 o 
   6   4   8       53.26       57.54      2.82 o 
   7   4   8       23.22       18.79      1.66 o 
   8   4   8      119.66      120.17      3.26 o 
   9   4   8       74.52       86.79      3.90 o 
  10   4   8       91.23       84.37      3.46 o 
  11   4   8        4.85        2.54      2.67 o 
 -12   5   8       12.11       10.22      3.61 o 
 -11   5   8        0.01       -0.78      2.86 o 
 -10   5   8        9.16        1.95      3.80 o 
  -9   5   8        5.98        6.58      3.55 o 
  -8   5   8       18.73       14.82      2.66 o 
  -7   5   8       43.00       51.43      3.04 o 
  -6   5   8        9.96        9.22      2.05 o 
  -5   5   8       15.76       17.34      2.22 o 
  -4   5   8       40.57       36.52      2.32 o 
  -3   5   8      104.47      112.47      3.22 o 
  -2   5   8       47.81       54.56      2.48 o 
  -1   5   8        0.11        0.97      1.34 o 
   0   5   8       18.85       26.16      1.93 o 
   1   5   8      102.34      105.21      2.89 o 
   2   5   8      386.97      393.96      5.94 o 
   3   5   8       33.64       34.81      2.04 o 
   4   5   8      124.58      117.79      3.21 o 
   5   5   8      136.56      136.14      3.41 o 
   6   5   8       14.03       22.52      1.81 o 
   7   5   8      152.58      154.64      4.62 o 
   8   5   8        0.98       -0.37      2.04 o 
   9   5   8       12.21       10.52      2.37 o 
  10   5   8        1.75        2.96      2.13 o 
 -10   6   8        6.76        5.28      3.28 o 
  -9   6   8        3.78        7.02      3.17 o 
  -8   6   8       56.44       51.76      4.66 o 
  -7   6   8       60.73       48.92      3.77 o 
  -6   6   8        3.64        2.49      2.28 o 
  -5   6   8       98.17       95.05      5.94 o 
  -4   6   8       72.62       64.22      3.90 o 
  -3   6   8        4.29        2.92      2.33 o 
  -2   6   8        2.01        2.53      1.98 o 
  -1   6   8       67.08       66.08      2.95 o 
   0   6   8       84.24       75.18      4.16 o 
   1   6   8       61.72       58.45      3.07 o 
   2   6   8       11.48       10.76      2.06 o 
   3   6   8        3.29        2.37      1.84 o 
   4   6   8       24.11       20.34      2.26 o 
   5   6   8        0.00       -0.67      1.71 o 
   6   6   8        2.58        4.73      3.01 o 
   7   6   8       70.98       73.31      3.67 o 
   8   6   8       24.04       21.40      3.63 o 
  -8   7   8        0.34        0.28      3.21 o 
  -7   7   8        0.58        3.75      3.56 o 
  -6   7   8       77.39       69.76      4.49 o 
  -5   7   8      225.41      218.26      6.97 o 
  -4   7   8       79.32       69.26      4.40 o 
  -3   7   8        4.63        7.39      2.72 o 
  -2   7   8       33.45       35.33      5.95 o 
  -1   7   8       19.42       21.12      3.78 o 
   0   7   8       67.49       62.94      5.02 o 
   1   7   8       42.48       42.94      3.64 o 
   2   7   8        0.03       -2.04      2.22 o 
   3   7   8        7.56       11.87      3.58 o 
   4   7   8        0.67       -2.71      2.71 o 
   5   7   8       99.10      100.52      5.06 o 
   6   7   8       26.98       28.26      3.06 o 
  -3   8   8        0.89       -1.78      4.15 o 
  -2   8   8       32.78       33.28      4.87 o 
  -1   8   8       19.62       19.62      4.32 o 
   0   8   8        3.89        4.70      3.53 o 
   1   8   8        0.07        8.94      3.66 o 
 -15   0   9       56.40       76.54      6.94 o 
 -13   0   9       10.50       13.62      4.27 o 
 -11   0   9      192.95      184.66      5.49 o 
  -9   0   9      221.73      235.12      5.00 o 
  -7   0   9       22.89       43.36      2.47 o 
  -5   0   9      234.27      237.25      4.11 o 
  -3   0   9     1592.24     1497.89     16.77 o 
  -1   0   9       36.13       28.95      1.63 o 
   1   0   9      483.42      515.07      6.20 o 
   3   0   9       20.21       30.60      1.75 o 
   5   0   9       64.33       77.27      4.85 o 
   7   0   9      703.12      681.14     20.66 o 
   9   0   9        8.47       11.24      2.73 o 
  11   0   9        9.22        8.13      1.43 o 
  13   0   9        2.40        5.61      1.78 o 
 -15   1   9       12.31       21.00      4.10 o 
 -14   1   9        0.19        2.75      3.71 o 
 -13   1   9       87.78       78.60      6.34 o 
 -12   1   9       32.86       34.60      2.83 o 
 -11   1   9        2.03       -0.30      1.53 o 
 -10   1   9        6.34        8.13      1.71 o 
  -9   1   9      137.81      125.80      3.38 o 
  -8   1   9      343.98      332.86      5.97 o 
  -7   1   9       54.48       54.23      1.85 o 
  -6   1   9      308.25      320.89      3.66 o 
  -5   1   9       42.61       52.21      1.39 o 
  -4   1   9       62.27       74.45      1.82 o 
  -3   1   9      150.71      165.04      2.54 o 
  -2   1   9     1007.01      976.51      8.76 o 
  -1   1   9       89.76       89.42      1.96 o 
   0   1   9        7.29        5.04      0.91 o 
   1   1   9     1817.65     2030.31     14.04 o 
   2   1   9      971.76     1105.14      9.94 o 
   3   1   9       75.75       65.67      1.56 o 
   4   1   9        1.55        1.38      0.71 o 
   5   1   9      102.06      106.11      2.32 o 
   6   1   9      127.55      132.82      2.72 o 
   7   1   9      587.16      578.15     13.25 o 
   8   1   9        1.73        0.47      0.79 o 
   9   1   9       90.28       95.72      2.62 o 
  10   1   9       67.84       62.84      2.39 o 
  11   1   9        4.09        3.52      1.37 o 
  12   1   9        3.65        3.55      1.06 o 
  13   1   9       43.57       53.10      2.12 o 
 -14   2   9       69.79       75.82      6.78 o 
 -13   2   9        1.07       -0.47      2.89 o 
 -12   2   9        0.22        1.80      2.23 o 
 -11   2   9        0.01       -0.17      1.80 o 
 -10   2   9       25.56       26.65      2.65 o 
  -9   2   9      111.12      112.47      3.36 o 
  -8   2   9       58.79       59.01      2.73 o 
  -7   2   9      510.02      542.74      6.12 o 
  -6   2   9       16.69       15.78      1.34 o 
  -5   2   9       17.58       35.72      1.51 o 
  -4   2   9       75.60       73.96      1.92 o 
  -3   2   9     1147.88     1120.03      9.55 o 
  -2   2   9       71.65       58.50      1.73 o 
  -1   2   9       24.03       18.27      1.50 o 
   0   2   9      341.39      393.05      3.98 o 
   1   2   9     2387.98     2590.35     18.99 o 
   2   2   9      104.11      108.24      2.19 o 
   3   2   9       59.41       76.77      2.25 o 
   4   2   9      210.71      189.08      2.71 o 
   5   2   9        0.05        0.37      0.74 o 
   6   2   9        7.64        8.51      1.22 o 
   7   2   9      497.82      470.52      8.19 o 
   8   2   9      862.25      860.85     12.96 o 
   9   2   9      252.71      226.54      5.68 o 
  10   2   9       62.78       58.32      2.63 o 
  11   2   9        0.43       -1.32      1.32 o 
  12   2   9        6.99        4.88      1.60 o 
 -14   3   9       64.72       65.75      7.53 o 
 -13   3   9      126.85      131.39      6.55 o 
 -12   3   9      102.14       95.15      5.57 o 
 -11   3   9        0.02       -0.29      2.34 o 
 -10   3   9       31.15       32.60      2.69 o 
  -9   3   9        3.88        7.74      2.47 o 
  -8   3   9        1.18       -0.68      1.54 o 
  -7   3   9      510.82      489.16      6.74 o 
  -6   3   9       78.91       78.22      2.44 o 
  -5   3   9      276.16      299.52      4.90 o 
  -4   3   9       46.81       59.21      2.33 o 
  -3   3   9        0.14        0.45      0.82 o 
  -2   3   9        0.18        0.28      0.83 o 
  -1   3   9      492.73      492.52      6.00 o 
   0   3   9      165.25      148.32      2.67 o 
   1   3   9       51.49       40.55      1.47 o 
   2   3   9      455.98      465.56      4.72 o 
   3   3   9       23.59       25.97      1.33 o 
   4   3   9      435.43      440.00      5.42 o 
   5   3   9        7.88        8.76      1.60 o 
   6   3   9      860.41      877.15      8.99 o 
   7   3   9      672.33      659.90      9.24 o 
   8   3   9      212.21      227.43      5.86 o 
   9   3   9      117.88      107.52      4.23 o 
  10   3   9        8.93        7.28      1.59 o 
  11   3   9       66.05       65.19      2.99 o 
  12   3   9        8.91        8.58      1.43 o 
 -13   4   9        4.97        7.39      3.51 o 
 -12   4   9       40.48       42.26      4.40 o 
 -11   4   9        3.11        7.21      3.10 o 
 -10   4   9       20.87       14.67      3.48 o 
  -9   4   9       98.29       86.60      3.72 o 
  -8   4   9       46.64       38.30      2.70 o 
  -7   4   9        0.42       -1.52      1.52 o 
  -6   4   9      103.72       95.26      3.32 o 
  -5   4   9       25.26       22.96      1.74 o 
  -4   4   9      148.46      144.05      3.09 o 
  -3   4   9       25.99       25.89      1.55 o 
  -2   4   9       87.24       93.47      2.48 o 
  -1   4   9      369.67      386.14      5.15 o 
   0   4   9       27.91       26.04      1.65 o 
   1   4   9       66.33       66.09      1.95 o 
   2   4   9      365.72      368.52      4.37 o 
   3   4   9      478.18      460.51      6.38 o 
   4   4   9       55.17       59.59      1.97 o 
   5   4   9        8.51        7.07      1.30 o 
   6   4   9        2.32        3.06      1.21 o 
   7   4   9        1.71        2.76      1.29 o 
   8   4   9       96.35      109.62      3.70 o 
   9   4   9      345.98      345.54      9.99 o 
  10   4   9       21.84       27.23      2.10 o 
  11   4   9        2.85        0.30      1.55 o 
 -12   5   9        0.94        0.18      3.13 o 
 -11   5   9       39.39       37.26      4.46 o 
 -10   5   9        0.41       -1.28      2.74 o 
  -9   5   9        1.95        1.08      2.27 o 
  -8   5   9       11.57       15.32      2.75 o 
  -7   5   9       56.91       50.93      3.47 o 
  -6   5   9       31.51       29.61      2.94 o 
  -5   5   9      111.45      109.81      5.68 o 
  -4   5   9      215.33      225.70      5.39 o 
  -3   5   9        0.00        0.63      1.48 o 
  -2   5   9      435.33      444.52      6.70 o 
  -1   5   9       71.97       64.71      2.62 o 
   0   5   9       26.41       21.66      2.46 o 
   1   5   9      354.90      360.35      5.19 o 
   2   5   9        1.18        1.16      1.37 o 
   3   5   9      120.11      123.49      3.32 o 
   4   5   9       49.34       41.17      2.13 o 
   5   5   9       30.68       28.21      1.93 o 
   6   5   9      143.91      150.13      3.81 o 
   7   5   9      184.14      195.09      5.05 o 
   8   5   9       13.04       15.66      2.43 o 
   9   5   9       91.13       94.94      4.26 o 
  10   5   9      122.73      128.35      7.57 o 
 -10   6   9       22.90       17.82      3.84 o 
  -9   6   9       44.17       46.90      6.92 o 
  -8   6   9       28.08       26.21      3.99 o 
  -7   6   9       18.99       18.75      3.08 o 
  -6   6   9       47.41       42.89      3.65 o 
  -5   6   9       79.83       86.70      4.45 o 
  -4   6   9      142.10      139.09      5.35 o 
  -3   6   9       25.67       30.39      5.18 o 
  -2   6   9       75.06       84.94      3.74 o 
  -1   6   9       23.41       23.09      2.23 o 
   0   6   9       82.83       77.44      3.42 o 
   1   6   9        9.33        7.56      2.02 o 
   2   6   9        3.40       -0.09      1.76 o 
   3   6   9        6.53        6.20      1.91 o 
   4   6   9       29.65       35.11      2.59 o 
   5   6   9        3.79        3.33      1.86 o 
   6   6   9       67.38       77.00      3.62 o 
   7   6   9        0.13        0.62      2.68 o 
   8   6   9        6.31        7.06      2.15 o 
  -7   7   9       15.55       10.20      3.65 o 
  -6   7   9        1.11        3.69      4.03 o 
  -5   7   9        1.60        3.44      2.73 o 
  -4   7   9       85.98      103.30      5.13 o 
  -3   7   9        3.59        7.62      2.77 o 
  -2   7   9      299.62      288.10     12.48 o 
  -1   7   9       98.56      116.62     15.37 o 
   0   7   9      158.90      178.74      8.71 o 
   1   7   9        0.87        1.79      2.42 o 
   2   7   9        6.12        7.37      2.61 o 
   3   7   9       35.15       37.78      3.48 o 
   4   7   9        4.14        5.81      2.19 o 
   5   7   9       10.52       10.64      2.39 o 
  -1   8   9      136.81      126.99      8.55 o 
 -14   0  10       11.26       14.48      4.40 o 
 -12   0  10       19.60       21.82      3.47 o 
 -10   0  10      864.11      831.26     12.61 o 
  -8   0  10      217.54      220.11      5.38 o 
  -6   0  10     1751.97     1860.65     18.89 o 
  -4   0  10     1717.37     1737.28     19.42 o 
  -2   0  10      455.51      472.57      7.77 o 
   0   0  10    13643.07    14504.88    163.42 o 
   2   0  10     4841.68     4968.43     59.24 o 
   4   0  10        4.52        3.29      1.27 o 
   6   0  10        0.64        2.38      1.16 o 
   8   0  10      510.98      527.25     13.52 o 
  10   0  10        5.02        5.80      1.29 o 
  12   0  10        6.61        8.38      1.64 o 
 -15   1  10        3.64        0.24      3.24 o 
 -14   1  10       21.58       18.22      3.88 o 
 -13   1  10        0.07        0.39      2.63 o 
 -12   1  10       52.96       57.49      3.76 o 
 -11   1  10       46.92       38.95      2.77 o 
 -10   1  10       26.03       30.71      2.25 o 
  -9   1  10        0.18       -0.14      1.22 o 
  -8   1  10       35.17       41.66      1.99 o 
  -7   1  10       74.86       72.43      2.16 o 
  -6   1  10      190.01      236.06      3.32 o 
  -5   1  10      287.59      277.52      3.17 o 
  -4   1  10      221.72      190.57      2.76 o 
  -3   1  10        4.47        3.56      0.75 o 
  -2   1  10      528.56      571.12      5.87 o 
  -1   1  10        1.28        3.69      0.84 o 
   0   1  10       47.46       45.88      1.51 o 
   1   1  10      326.71      347.61      3.20 o 
   2   1  10        2.25       -0.48      0.50 o 
   3   1  10      463.00      454.49      5.10 o 
   4   1  10        3.79        7.24      0.63 o 
   5   1  10        0.03       -0.58      0.94 o 
   6   1  10      488.82      465.09      6.20 o 
   7   1  10       26.08       16.90      1.75 o 
   8   1  10       86.61       80.04      2.95 o 
   9   1  10       12.48       15.47      1.38 o 
  10   1  10       13.21       10.28      1.36 o 
  11   1  10        2.94        2.03      1.34 o 
  12   1  10        7.27        8.27      1.11 o 
 -14   2  10       32.68       47.49      5.98 o 
 -13   2  10       27.48       22.13      3.86 o 
 -12   2  10       66.95       64.64      4.74 o 
 -11   2  10        8.74       12.26      2.25 o 
 -10   2  10      326.14      299.07      7.30 o 
  -9   2  10       10.29        9.83      2.25 o 
  -8   2  10       42.54       47.96      2.01 o 
  -7   2  10      174.28      176.74      3.58 o 
  -6   2  10        6.22        9.96      1.18 o 
  -5   2  10      165.27      204.40      3.87 o 
  -4   2  10      313.65      325.38      4.15 o 
  -3   2  10        2.76        3.19      0.85 o 
  -2   2  10       11.75        9.16      1.02 o 
  -1   2  10      258.68      278.53      3.89 o 
   0   2  10     1705.03     1885.57     16.66 o 
   1   2  10      363.15      442.65      4.31 o 
   2   2  10     1761.08     1831.76     16.18 o 
   3   2  10      551.32      567.46      6.02 o 
   4   2  10       66.57       72.49      1.74 o 
   5   2  10       11.75        7.31      1.18 o 
   6   2  10       83.45       82.37      3.24 o 
   7   2  10       66.38       64.95      3.14 o 
   8   2  10      464.41      462.28      8.40 o 
   9   2  10       51.28       47.40      2.97 o 
  10   2  10        3.26        4.41      2.91 o 
  11   2  10        0.29        0.14      1.42 o 
  12   2  10        0.00       -0.55      1.39 o 
 -14   3  10        0.12        1.89      4.77 o 
 -13   3  10        0.98       -2.50      2.79 o 
 -12   3  10       18.44       12.95      4.09 o 
 -11   3  10      208.20      190.08      8.01 o 
 -10   3  10       33.73       31.91      2.74 o 
  -9   3  10      297.18      295.02      6.20 o 
  -8   3  10        7.30       10.37      2.22 o 
  -7   3  10        1.08        0.66      1.40 o 
  -6   3  10      127.05      146.10      3.66 o 
  -5   3  10        1.57        0.57      0.90 o 
  -4   3  10      125.88      133.03      2.98 o 
  -3   3  10      533.92      515.30      5.67 o 
  -2   3  10      189.71      163.10      2.84 o 
  -1   3  10      561.03      568.20      6.24 o 
   0   3  10      349.60      356.32      4.43 o 
   1   3  10       80.89       72.91      1.62 o 
   2   3  10        0.45        0.56      0.74 o 
   3   3  10       34.04       39.69      1.27 o 
   4   3  10       11.78       13.22      1.41 o 
   5   3  10      127.30      126.30      2.64 o 
   6   3  10      388.81      360.83      5.16 o 
   7   3  10       49.78       55.13      2.57 o 
   8   3  10      461.21      468.81      7.36 o 
   9   3  10       36.94       42.88      2.34 o 
  10   3  10       14.72       14.45      1.74 o 
  11   3  10        7.03        5.40      1.90 o 
 -13   4  10        6.20       10.10      3.65 o 
 -12   4  10       40.44       46.51      4.69 o 
 -11   4  10       25.49       28.85      6.17 o 
 -10   4  10       68.41       72.63      4.12 o 
  -9   4  10        2.74        8.40      2.46 o 
  -8   4  10       10.72        7.63      2.00 o 
  -7   4  10        2.83        3.30      1.76 o 
  -6   4  10       28.75       27.18      2.12 o 
  -5   4  10        1.17       -0.13      1.06 o 
  -4   4  10        1.13        2.37      1.15 o 
  -3   4  10        8.38        7.88      1.35 o 
  -2   4  10       64.46       56.79      2.00 o 
  -1   4  10      177.61      181.50      3.68 o 
   0   4  10      181.54      214.75      3.91 o 
   1   4  10        0.69       -0.80      0.80 o 
   2   4  10        0.00        0.76      1.07 o 
   3   4  10      148.44      157.60      3.04 o 
   4   4  10        0.15        2.31      1.03 o 
   5   4  10      194.27      198.92      3.73 o 
   6   4  10        0.87        0.59      1.22 o 
   7   4  10       32.13       31.16      1.85 o 
   8   4  10      102.71      104.48      3.38 o 
   9   4  10      149.77      143.79      3.80 o 
  10   4  10        0.27        2.20      1.42 o 
 -11   5  10       14.17       10.97      3.69 o 
 -10   5  10       35.47       33.72      4.14 o 
  -9   5  10       12.09        8.30      2.63 o 
  -8   5  10      268.22      237.96      6.81 o 
  -7   5  10       58.56       51.25      3.57 o 
  -6   5  10        7.85       10.56      2.45 o 
  -5   5  10      321.85      325.07      7.48 o 
  -4   5  10        0.18        0.63      1.75 o 
  -3   5  10       47.93       51.42      2.61 o 
  -2   5  10       28.51       31.41      2.21 o 
  -1   5  10      337.89      343.56      5.71 o 
   0   5  10      131.18      128.20      3.48 o 
   1   5  10        1.91        1.23      1.45 o 
   2   5  10        5.43        3.71      1.46 o 
   3   5  10      174.47      175.32      3.89 o 
   4   5  10       49.56       48.07      2.23 o 
   5   5  10        0.47       -1.30      1.30 o 
   6   5  10      177.71      178.86      4.12 o 
   7   5  10       31.88       33.39      2.56 o 
   8   5  10       18.91       16.97      2.43 o 
   9   5  10        4.30        4.33      2.44 o 
 -10   6  10        0.88       -0.88      2.97 o 
  -9   6  10        6.78        5.22      3.25 o 
  -8   6  10        7.05        7.86      2.87 o 
  -7   6  10       38.25       36.45      3.59 o 
  -6   6  10        0.13        0.22      2.28 o 
  -5   6  10        0.80        2.22      2.38 o 
  -4   6  10        4.27        6.01      3.73 o 
  -3   6  10       24.10       25.04      2.98 o 
  -2   6  10      222.98      211.60      5.54 o 
  -1   6  10      141.26      137.54      6.01 o 
   0   6  10       38.18       45.27      2.99 o 
   1   6  10      173.68      175.71      4.87 o 
   2   6  10      136.68      131.45      4.24 o 
   3   6  10       26.27       25.24      2.74 o 
   4   6  10        5.10        2.07      1.97 o 
   5   6  10       44.13       49.18      3.82 o 
   6   6  10        1.51       -1.25      2.15 o 
   7   6  10       22.95       22.45      2.51 o 
  -7   7  10      103.53      105.04      6.41 o 
  -6   7  10      128.58      129.18      5.84 o 
  -5   7  10      277.76      279.44      8.81 o 
  -4   7  10        0.97        1.71      2.66 o 
  -3   7  10        0.13       -1.45      2.93 o 
  -2   7  10       58.28       63.29      5.24 o 
  -1   7  10      439.40      477.33     12.00 o 
   0   7  10       81.73       89.79      5.70 o 
   1   7  10       16.98       12.10      2.83 o 
   2   7  10       17.14       17.12      2.97 o 
   3   7  10       12.15        8.58      2.65 o 
   4   7  10        1.29        1.12      2.29 o 
   5   7  10        2.54        4.28      2.43 o 
 -15   0  11        0.11        4.82      5.77 o 
 -13   0  11       63.63       74.92      6.02 o 
 -11   0  11        1.58       11.32      2.99 o 
  -9   0  11     1110.71     1046.15     16.76 o 
  -7   0  11      425.11      442.98      7.53 o 
  -5   0  11      142.91      137.73      3.26 o 
  -3   0  11       90.72      107.14      3.57 o 
  -1   0  11     4217.75     4523.09     69.29 o 
   1   0  11     1145.59     1174.13     23.00 o 
   3   0  11       23.32       39.12      2.29 o 
   5   0  11       73.68       71.82      2.74 o 
   7   0  11        6.40        5.60      2.73 o 
   9   0  11       85.27       73.38      4.67 o 
  11   0  11       31.97       34.46      1.96 o 
 -14   1  11        5.88        4.53      3.36 o 
 -13   1  11        0.64       -2.17      2.25 o 
 -12   1  11       42.29       42.08      3.15 o 
 -11   1  11      353.53      340.32      9.84 o 
 -10   1  11       10.83        6.68      2.03 o 
  -9   1  11       34.66       33.67      2.25 o 
  -8   1  11      202.00      200.87      3.63 o 
  -7   1  11        8.65        9.63      1.14 o 
  -6   1  11      404.61      417.38      4.51 o 
  -5   1  11      502.10      521.00      5.06 o 
  -4   1  11        7.99        3.96      0.80 o 
  -3   1  11       53.72       44.74      1.60 o 
  -2   1  11      603.80      525.17      6.13 o 
  -1   1  11     1237.94     1406.71     12.98 o 
   0   1  11      637.51      700.11      7.88 o 
   1   1  11      350.12      324.15      3.15 o 
   2   1  11       83.62       84.55      1.99 o 
   3   1  11       19.36       17.03      0.86 o 
   4   1  11      117.33      104.07      1.86 o 
   5   1  11       41.22       43.05      2.07 o 
   6   1  11        0.71       -1.24      1.24 o 
   7   1  11      250.43      228.14      4.62 o 
   8   1  11      547.10      539.89      8.35 o 
   9   1  11      240.00      227.97      3.98 o 
  10   1  11        1.15       -0.03      1.08 o 
  11   1  11       15.27       16.25      1.58 o 
  12   1  11        1.17        0.12      1.11 o 
 -14   2  11        0.20        3.41      4.09 o 
 -13   2  11        7.04        7.55      3.53 o 
 -12   2  11        8.88       10.90      2.72 o 
 -11   2  11        0.05       -2.13      2.13 o 
 -10   2  11        4.87        0.90      1.84 o 
  -9   2  11        0.17        1.75      1.74 o 
  -8   2  11      259.31      251.86      4.85 o 
  -7   2  11      944.28      982.63     10.17 o 
  -6   2  11       22.50       29.29      1.45 o 
  -5   2  11      610.82      559.13      7.12 o 
  -4   2  11       13.02       11.44      1.15 o 
  -3   2  11      848.68      915.72      9.66 o 
  -2   2  11      217.09      230.48      3.22 o 
  -1   2  11      581.55      638.31      6.49 o 
   0   2  11      122.01      120.11      2.52 o 
   1   2  11       75.89       94.29      2.02 o 
   2   2  11      715.82      680.75      6.44 o 
   3   2  11        0.26        1.49      0.78 o 
   4   2  11       65.26       64.31      1.81 o 
   5   2  11       15.84       16.09      1.19 o 
   6   2  11        6.05        6.06      1.80 o 
   7   2  11       75.06       70.89      3.33 o 
   8   2  11      274.52      285.87      6.32 o 
   9   2  11       21.80       20.92      2.35 o 
  10   2  11       94.12       98.79      4.02 o 
  11   2  11        0.28       -0.30      1.86 o 
  12   2  11        3.61        1.19      3.78 o 
 -13   3  11        8.06        5.55      3.27 o 
 -12   3  11       77.73       74.88      5.19 o 
 -11   3  11       15.64       19.87      3.11 o 
 -10   3  11       40.78       42.53      3.42 o 
  -9   3  11        0.60        1.55      2.14 o 
  -8   3  11        5.59       10.23      2.02 o 
  -7   3  11      271.52      275.35      6.54 o 
  -6   3  11       20.75       29.81      3.99 o 
  -5   3  11       96.07       92.36      4.51 o 
  -4   3  11       94.08       84.37      2.34 o 
  -3   3  11        2.65        0.48      0.97 o 
  -2   3  11      409.92      399.31      5.52 o 
  -1   3  11      220.71      205.10      3.38 o 
   0   3  11        1.65        1.69      0.83 o 
   1   3  11        0.81       -0.63      0.71 o 
   2   3  11       96.81       96.25      2.00 o 
   3   3  11       62.25       56.47      1.67 o 
   4   3  11       11.39       11.11      1.16 o 
   5   3  11       73.71       69.86      2.14 o 
   6   3  11       71.14       75.06      3.42 o 
   7   3  11      294.75      286.58      5.33 o 
   8   3  11       25.72       29.31      2.96 o 
   9   3  11        2.80        1.73      2.03 o 
  10   3  11       10.52        9.51      2.48 o 
  11   3  11       40.60       38.93      3.36 o 
 -13   4  11       20.17       18.34      5.31 o 
 -12   4  11       17.35       23.81      4.00 o 
 -11   4  11        1.32       -0.87      2.70 o 
 -10   4  11       46.18       39.80      3.86 o 
  -9   4  11       63.38       49.41      3.64 o 
  -8   4  11      106.19      104.03      4.56 o 
  -7   4  11       50.65       50.07      3.39 o 
  -6   4  11        0.95       -1.77      1.77 o 
  -5   4  11        0.13       -0.22      1.37 o 
  -4   4  11       74.56       75.36      2.56 o 
  -3   4  11      210.46      204.50      3.90 o 
  -2   4  11       30.24       30.84      1.85 o 
  -1   4  11       99.12      106.58      3.29 o 
   0   4  11        0.02        1.49      1.09 o 
   1   4  11        3.51        4.25      1.00 o 
   2   4  11       64.17       60.58      2.07 o 
   3   4  11      115.47      114.42      2.64 o 
   4   4  11      112.18      110.37      2.54 o 
   5   4  11       33.36       33.41      1.58 o 
   6   4  11       98.99      110.83      3.68 o 
   7   4  11        0.00       -1.16      1.16 o 
   8   4  11       22.06       27.82      2.40 o 
   9   4  11      149.10      150.59      6.45 o 
  10   4  11        0.12        2.77      1.33 o 
 -11   5  11       10.77       13.36      3.67 o 
 -10   5  11        1.87        7.79      3.27 o 
  -9   5  11        7.08        3.57      3.04 o 
  -8   5  11       12.43       16.33      2.92 o 
  -7   5  11       57.19       64.07      3.93 o 
  -6   5  11       21.84       21.67      2.82 o 
  -5   5  11       17.93       16.95      2.71 o 
  -4   5  11      174.86      162.70      4.76 o 
  -3   5  11      363.51      366.29      6.21 o 
  -2   5  11       11.94       10.08      1.81 o 
  -1   5  11       46.12       49.79      2.81 o 
   0   5  11       95.39       91.89      3.51 o 
   1   5  11        4.12        3.09      1.65 o 
   2   5  11       60.33       62.65      2.55 o 
   3   5  11        0.01       -1.42      1.42 o 
   4   5  11       98.83       95.95      3.23 o 
   5   5  11       46.29       46.97      2.40 o 
   6   5  11       93.14       93.76      3.16 o 
   7   5  11       37.92       37.58      2.38 o 
   8   5  11       24.50       23.50      2.56 o 
   9   5  11        0.01        1.23      3.35 o 
  -9   6  11        4.50        5.20      3.29 o 
  -8   6  11        0.00       -2.50      2.50 o 
  -7   6  11        0.37        0.64      2.54 o 
  -6   6  11      112.10       95.31      4.82 o 
  -5   6  11       27.16       24.50      3.22 o 
  -4   6  11        0.00       -0.58      2.27 o 
  -3   6  11        7.17        7.69      2.61 o 
  -2   6  11       92.81       88.22      4.43 o 
  -1   6  11        1.45        0.61      4.31 o 
   0   6  11        5.52        6.70      3.09 o 
   1   6  11        1.14       -0.46      1.86 o 
   2   6  11       11.07       14.07      2.22 o 
   3   6  11       13.23       15.98      2.18 o 
   4   6  11      110.18      109.60      3.86 o 
   5   6  11        0.07        0.37      1.90 o 
   6   6  11      132.67      137.91      5.45 o 
   7   6  11        4.39        7.47      2.38 o 
  -7   7  11        0.36        1.83      4.20 o 
  -6   7  11        6.12        5.51      3.01 o 
  -5   7  11        4.01       11.32      3.12 o 
  -4   7  11       60.22       71.43      5.48 o 
  -3   7  11       60.92       58.23      5.04 o 
  -2   7  11       54.59       65.28      5.26 o 
  -1   7  11       39.05       38.61      4.72 o 
   0   7  11       30.87       39.38      3.70 o 
   1   7  11       10.48        8.70      2.78 o 
   2   7  11       22.70       23.50      3.18 o 
   3   7  11        8.21        2.03      2.51 o 
   4   7  11       43.15       45.54      3.49 o 
 -14   0  12       19.93       32.42      7.66 o 
 -12   0  12       61.18       59.04      6.29 o 
 -10   0  12      125.25      143.24      7.35 o 
  -8   0  12       41.25       38.97      3.08 o 
  -6   0  12      249.35      267.09      4.90 o 
  -4   0  12      165.29      183.47      4.24 o 
  -2   0  12     1324.61     1278.67     17.34 o 
   0   0  12     4005.84     4216.40     49.33 o 
   2   0  12      147.96      223.26      4.93 o 
   4   0  12        0.39       -0.47      1.15 o 
   6   0  12     1045.50     1039.13     30.53 o 
   8   0  12      993.14      980.86     22.52 o 
  10   0  12       19.58       22.35      4.97 o 
  12   0  12        3.90        2.70      1.60 o 
 -14   1  12        3.52        0.27      3.13 o 
 -13   1  12        6.24        3.24      2.64 o 
 -12   1  12       21.93       23.63      2.79 o 
 -11   1  12        3.27        2.91      2.23 o 
 -10   1  12       77.01       76.93      3.62 o 
  -9   1  12       39.13       27.33      2.20 o 
  -8   1  12       17.20       18.12      1.54 o 
  -7   1  12       57.65       55.51      1.88 o 
  -6   1  12        8.96        5.88      0.96 o 
  -5   1  12       15.16       18.66      1.25 o 
  -4   1  12      141.86      144.59      3.15 o 
  -3   1  12      207.92      196.59      3.27 o 
  -2   1  12        1.73       -0.08      0.87 o 
  -1   1  12       39.31       41.58      1.76 o 
   0   1  12       71.10       72.61      2.18 o 
   1   1  12       17.05       14.30      0.95 o 
   2   1  12        7.90       19.54      0.88 o 
   3   1  12        2.44        1.78      0.81 o 
   4   1  12      122.40      123.84      2.25 o 
   5   1  12       12.23       15.06      0.97 o 
   6   1  12     3821.13     3816.23     44.48 o 
   7   1  12      305.49      293.73      5.47 o 
   8   1  12      115.24      116.25      3.49 o 
   9   1  12       20.68       16.86      2.25 o 
  10   1  12       27.02       23.37      1.52 o 
  11   1  12       61.64       64.17      2.46 o 
 -14   2  12        2.52       -0.45      7.01 o 
 -13   2  12        1.13        2.38      2.94 o 
 -12   2  12        1.60        2.37      2.36 o 
 -11   2  12      122.09      104.56      4.77 o 
 -10   2  12       28.23       15.10      2.70 o 
  -9   2  12       61.70       62.79      3.70 o 
  -8   2  12       34.37       35.20      2.59 o 
  -7   2  12       71.77       70.32      2.53 o 
  -6   2  12        1.98        0.20      1.00 o 
  -5   2  12      199.99      203.33      3.45 o 
  -4   2  12      534.38      557.79      6.06 o 
  -3   2  12       97.12       90.56      2.40 o 
  -2   2  12       14.74       22.36      1.27 o 
  -1   2  12       17.29       11.94      1.13 o 
   0   2  12       82.38       90.48      2.56 o 
   1   2  12       50.61       59.68      1.71 o 
   2   2  12      479.96      470.93      6.08 o 
   3   2  12        0.77       -0.99      0.99 o 
   4   2  12       46.33       39.53      1.60 o 
   5   2  12      363.75      353.86      4.67 o 
   6   2  12       12.46       10.41      2.02 o 
   7   2  12       28.63       33.14      2.50 o 
   8   2  12      355.44      361.21      7.31 o 
   9   2  12       19.12       16.82      2.23 o 
  10   2  12        6.80        7.48      2.05 o 
  11   2  12        0.06        1.87      1.96 o 
 -13   3  12       28.69       32.69      6.28 o 
 -12   3  12        0.04        1.49      2.72 o 
 -11   3  12       88.64       77.14      4.40 o 
 -10   3  12        2.40       -0.27      2.83 o 
  -9   3  12       22.85       28.08      3.05 o 
  -8   3  12        5.49        4.76      2.31 o 
  -7   3  12       86.67       81.46      3.67 o 
  -6   3  12       32.57       28.78      2.00 o 
  -5   3  12       63.19       60.47      2.36 o 
  -4   3  12      144.76      133.69      2.91 o 
  -3   3  12        7.02        9.02      1.32 o 
  -2   3  12      614.69      630.92      7.60 o 
  -1   3  12       22.55       18.24      1.26 o 
   0   3  12      144.35      144.68      3.08 o 
   1   3  12      105.15      106.36      2.39 o 
   2   3  12       10.26       12.10      1.03 o 
   3   3  12        7.51        7.40      0.96 o 
   4   3  12       89.07       87.89      2.71 o 
   5   3  12        1.30        2.19      1.39 o 
   6   3  12      649.80      683.77      9.54 o 
   7   3  12       57.63       67.23      3.68 o 
   8   3  12      171.75      176.28      5.64 o 
   9   3  12       68.57       73.61      3.97 o 
  10   3  12        8.42        2.70      2.25 o 
 -12   4  12        0.02        1.57      3.06 o 
 -11   4  12       33.57       32.63      4.20 o 
 -10   4  12       12.23       11.65      2.83 o 
  -9   4  12      135.66      116.65      5.08 o 
  -8   4  12        0.67       -0.74      2.21 o 
  -7   4  12      106.11       80.51      4.08 o 
  -6   4  12        0.64        2.65      1.97 o 
  -5   4  12       98.60       99.75      3.71 o 
  -4   4  12      155.39      148.51      3.89 o 
  -3   4  12       45.32       47.72      2.40 o 
  -2   4  12       99.59       93.85      2.84 o 
  -1   4  12       56.00       54.80      2.30 o 
   0   4  12       14.97       16.35      1.48 o 
   1   4  12       32.17       33.48      1.75 o 
   2   4  12       54.30       52.52      2.01 o 
   3   4  12        6.22        7.37      1.23 o 
   4   4  12        9.69        7.71      1.21 o 
   5   4  12      227.79      228.35      3.80 o 
   6   4  12       84.67       91.44      2.81 o 
   7   4  12       16.08       14.94      2.07 o 
   8   4  12        0.02       -0.78      1.65 o 
   9   4  12      129.54      138.26      4.85 o 
  10   4  12        0.06       -4.03      4.03 o 
 -11   5  12        9.80       11.32      6.08 o 
 -10   5  12      101.43       93.90      5.92 o 
  -9   5  12       23.60       22.44      3.51 o 
  -8   5  12      102.47      100.58      4.84 o 
  -7   5  12       21.31       19.90      2.95 o 
  -6   5  12        4.19        6.69      2.44 o 
  -5   5  12       94.06       94.07      4.39 o 
  -4   5  12       83.86       79.98      3.61 o 
  -3   5  12       11.11       12.49      1.95 o 
  -2   5  12      330.24      319.69      5.73 o 
  -1   5  12     1156.25     1148.28     14.10 o 
   0   5  12        3.86        5.16      1.83 o 
   1   5  12       33.76       32.13      2.39 o 
   2   5  12       44.70       50.73      5.20 o 
   3   5  12       33.86       32.96      2.23 o 
   4   5  12        4.59        4.81      1.50 o 
   5   5  12       12.91       10.23      1.73 o 
   6   5  12       59.78       56.93      2.74 o 
   7   5  12       11.21        9.74      1.81 o 
   8   5  12        3.91        4.80      2.01 o 
  -9   6  12       11.21       14.29      7.66 o 
  -8   6  12        1.88        0.13      2.47 o 
  -7   6  12       12.31        6.89      2.73 o 
  -6   6  12        0.04       -2.28      2.28 o 
  -5   6  12       52.02       45.84      3.82 o 
  -4   6  12       16.66       14.89      2.90 o 
  -3   6  12       91.37       86.79      5.38 o 
  -2   6  12      212.25      226.04      6.73 o 
  -1   6  12      389.85      396.46      8.71 o 
   0   6  12        0.03       -2.12      2.12 o 
   1   6  12       10.86       15.15      2.27 o 
   2   6  12       30.07       24.45      2.75 o 
   3   6  12       50.02       47.84      2.89 o 
   4   6  12        1.36        0.30      2.20 o 
   5   6  12        2.65        1.71      2.01 o 
   6   6  12        0.27       -1.06      1.86 o 
  -6   7  12       58.41       63.01      4.55 o 
  -5   7  12       23.41       20.88      4.04 o 
  -4   7  12        5.68        3.59      3.29 o 
  -3   7  12       28.09       28.96      5.01 o 
  -2   7  12       61.26       64.31      5.34 o 
  -1   7  12      122.59      109.96      6.27 o 
   0   7  12       43.75       39.33      4.46 o 
   1   7  12       29.77       22.84      3.29 o 
   2   7  12        0.70        1.58      2.42 o 
   3   7  12        0.02       -3.16      3.16 o 
 -13   0  13       31.60       31.42      5.00 o 
 -11   0  13       25.31       18.64      4.23 o 
  -9   0  13        4.16        1.74      2.72 o 
  -7   0  13        9.04        7.26      1.73 o 
  -5   0  13        0.13        1.00      1.03 o 
  -3   0  13       48.88       57.76      4.63 o 
  -1   0  13      581.66      651.97     10.13 o 
   1   0  13      108.88      134.29      3.32 o 
   3   0  13      473.17      451.27     11.18 o 
   5   0  13      706.80      738.46     13.80 o 
   7   0  13       79.37       64.58      4.52 o 
   9   0  13      101.90      100.03      5.27 o 
  11   0  13        1.10        0.46      1.26 o 
 -14   1  13        2.05        1.97      3.34 o 
 -13   1  13        4.17        7.49      2.37 o 
 -12   1  13        7.90        7.44      2.25 o 
 -11   1  13      246.32      220.38      6.12 o 
 -10   1  13       17.71       18.33      2.55 o 
  -9   1  13       64.34       61.04      3.21 o 
  -8   1  13       46.17       47.37      2.47 o 
  -7   1  13       10.27       13.08      1.23 o 
  -6   1  13      117.54      121.41      3.05 o 
  -5   1  13      197.01      214.81      3.81 o 
  -4   1  13      158.26      153.02      3.36 o 
  -3   1  13      654.82      636.37      6.92 o 
  -2   1  13      400.11      396.31      5.33 o 
  -1   1  13     1270.12     1396.63     13.20 o 
   0   1  13      286.24      301.75      4.86 o 
   1   1  13       10.59       10.73      1.21 o 
   2   1  13       15.96       13.55      0.93 o 
   3   1  13        0.09        2.49      0.86 o 
   4   1  13       56.39       57.76      1.70 o 
   5   1  13     3996.76     3957.86     35.67 o 
   6   1  13      153.81      143.46      2.66 o 
   7   1  13       67.39       64.04      3.35 o 
   8   1  13      228.65      230.89      4.93 o 
   9   1  13        3.21        1.70      1.42 o 
  10   1  13        3.91        4.21      1.61 o 
  11   1  13        4.50        6.19      1.84 o 
 -14   2  13        1.85        3.57      3.13 o 
 -13   2  13        0.33       -1.98      3.21 o 
 -12   2  13        0.66        2.63      2.33 o 
 -11   2  13       59.46       63.51      4.10 o 
 -10   2  13       51.79       56.17      3.77 o 
  -9   2  13      270.38      274.92      6.90 o 
  -8   2  13        7.08        7.88      2.32 o 
  -7   2  13       39.96       37.81      2.24 o 
  -6   2  13       72.02       59.60      2.27 o 
  -5   2  13        0.98        2.92      1.03 o 
  -4   2  13        1.75        1.71      1.08 o 
  -3   2  13      319.27      337.52      4.40 o 
  -2   2  13      511.16      487.23      5.75 o 
  -1   2  13      440.68      488.69      5.61 o 
   0   2  13      241.11      254.01      4.39 o 
   1   2  13      112.67      111.47      2.32 o 
   2   2  13      774.77      805.69      8.94 o 
   3   2  13       56.89       59.69      1.86 o 
   4   2  13        0.02       -0.62      0.91 o 
   5   2  13       55.41       55.78      1.91 o 
   6   2  13       81.84       76.94      3.47 o 
   7   2  13       71.40       83.31      3.67 o 
   8   2  13       23.61       25.45      2.51 o 
   9   2  13        7.83        2.83      1.85 o 
  10   2  13       44.98       50.74      4.84 o 
  11   2  13       12.36       18.89      2.52 o 
 -13   3  13       21.12       20.02      3.99 o 
 -12   3  13        0.02        2.40      2.98 o 
 -11   3  13       70.17       63.04      4.19 o 
 -10   3  13       11.90        6.79      2.70 o 
  -9   3  13        3.01       -0.06      2.12 o 
  -8   3  13      200.70      173.06      9.41 o 
  -7   3  13      104.83       98.99      4.29 o 
  -6   3  13       82.18       85.04      3.42 o 
  -5   3  13       98.05      112.74      3.90 o 
  -4   3  13       86.60       85.36      2.70 o 
  -3   3  13       49.91       46.60      2.02 o 
  -2   3  13       44.46       41.54      1.84 o 
  -1   3  13      269.98      287.19      3.93 o 
   0   3  13        0.94       -0.12      0.70 o 
   1   3  13        2.61        4.18      1.04 o 
   2   3  13      307.33      303.69      4.10 o 
   3   3  13       57.85       52.79      1.92 o 
   4   3  13      348.66      332.71      6.02 o 
   5   3  13      323.82      334.96      6.91 o 
   6   3  13       33.98       34.53      2.15 o 
   7   3  13       55.64       58.88      3.54 o 
   8   3  13        8.31        9.08      2.37 o 
   9   3  13       39.26       40.67      3.89 o 
  10   3  13        3.26        1.68      2.12 o 
 -12   4  13        5.20        4.67      3.28 o 
 -11   4  13       12.84        8.98      2.85 o 
 -10   4  13       94.42      105.31      5.04 o 
  -9   4  13       19.18       16.60      2.99 o 
  -8   4  13        0.65       -2.62      2.62 o 
  -7   4  13        1.26        1.29      2.20 o 
  -6   4  13       63.85       67.30      3.75 o 
  -5   4  13       27.82       26.38      2.46 o 
  -4   4  13      113.17      121.06      3.64 o 
  -3   4  13      493.75      479.21      6.99 o 
  -2   4  13       84.29       87.07      2.98 o 
  -1   4  13      271.14      269.41      4.76 o 
   0   4  13       18.85       15.26      1.93 o 
   1   4  13       13.94       17.02      2.02 o 
   2   4  13       36.54       42.45      1.87 o 
   3   4  13       37.42       38.17      1.78 o 
   4   4  13        1.97        3.55      1.33 o 
   5   4  13       67.51       65.36      2.20 o 
   6   4  13       83.06       92.06      2.86 o 
   7   4  13       30.68       32.62      2.48 o 
   8   4  13       29.20       31.74      2.63 o 
   9   4  13       14.29       20.56      4.95 o 
 -11   5  13       10.63       11.11      4.40 o 
 -10   5  13       13.82       15.50      3.23 o 
  -9   5  13       57.35       59.97      4.31 o 
  -8   5  13        1.10       -0.74      2.39 o 
  -7   5  13        0.42       -1.77      2.24 o 
  -6   5  13       97.59       89.75      4.45 o 
  -5   5  13       34.97       35.86      3.27 o 
  -4   5  13       81.07       80.06      3.65 o 
  -3   5  13      143.31      141.86      4.54 o 
  -2   5  13       25.19       30.27      2.72 o 
  -1   5  13      458.07      477.65      7.95 o 
   0   5  13      118.71      120.22      3.99 o 
   1   5  13        2.97        1.37      1.69 o 
   2   5  13       39.99       42.63      2.53 o 
   3   5  13       22.60       23.55      2.12 o 
   4   5  13        0.01       -1.18      1.57 o 
   5   5  13       29.17       32.42      2.39 o 
   6   5  13       11.10       12.75      2.10 o 
   7   5  13       23.16       23.65      2.16 o 
   8   5  13       16.34       13.96      1.82 o 
  -9   6  13        8.78        9.11      3.48 o 
  -8   6  13        3.04       -0.29      2.52 o 
  -7   6  13       42.35       50.73      4.97 o 
  -6   6  13       32.02       34.32      3.62 o 
  -5   6  13        2.59        4.24      2.50 o 
  -4   6  13       77.55       89.60      5.52 o 
  -3   6  13        4.52        3.59      3.02 o 
  -2   6  13        3.92        3.14      2.50 o 
  -1   6  13      110.26      121.41      5.22 o 
   0   6  13       39.79       41.53      2.97 o 
   1   6  13        0.31        0.61      1.92 o 
   2   6  13        0.91        4.99      2.00 o 
   3   6  13        2.71        3.03      1.83 o 
   4   6  13       23.14       25.17      2.66 o 
   5   6  13       50.65       54.34      3.72 o 
   6   6  13        0.45        1.34      1.96 o 
  -5   7  13       23.83       21.08      4.15 o 
  -4   7  13        0.29       -0.65      3.19 o 
  -3   7  13        2.73        1.49      3.21 o 
  -2   7  13        0.00       -0.06      3.16 o 
  -1   7  13        2.10        3.66      3.31 o 
   0   7  13      133.89      142.11      6.92 o 
   1   7  13       16.74       18.05      3.30 o 
   2   7  13        0.00        0.79      2.53 o 
 -14   0  14        4.74       -4.77      4.77 o 
 -12   0  14       22.31       26.04      8.75 o 
 -10   0  14       12.69        4.55      3.41 o 
  -8   0  14        1.50        4.12      3.68 o 
  -6   0  14      921.97      897.03     18.44 o 
  -4   0  14      940.67      897.81     12.09 o 
  -2   0  14      114.68      136.31      5.90 o 
   0   0  14     1491.58     1435.28     18.79 o 
   2   0  14      206.78      207.15      6.50 o 
   4   0  14      745.12      750.65     10.20 o 
   6   0  14      733.31      735.11     18.10 o 
   8   0  14      120.77      112.51      5.52 o 
  10   0  14        0.88        0.29      1.41 o 
 -14   1  14        0.52       -0.90      2.57 o 
 -13   1  14        8.58       15.13      2.81 o 
 -12   1  14       19.78       17.84      2.81 o 
 -11   1  14      101.20      109.21      4.53 o 
 -10   1  14      230.19      230.87      6.00 o 
  -9   1  14        5.53        2.90      1.99 o 
  -8   1  14       64.64       54.89      3.02 o 
  -7   1  14       91.91       87.19      3.04 o 
  -6   1  14        1.12        1.49      1.29 o 
  -5   1  14      489.25      459.35      8.07 o 
  -4   1  14       27.05       26.64      1.60 o 
  -3   1  14       25.89       32.92      1.64 o 
  -2   1  14        2.26        1.33      1.35 o 
  -1   1  14      481.44      508.71      6.18 o 
   0   1  14       89.36      103.59      2.72 o 
   1   1  14       99.11      111.60      2.26 o 
   2   1  14        8.03        8.66      0.84 o 
   3   1  14        1.33        0.95      0.73 o 
   4   1  14      589.90      573.81      6.75 o 
   5   1  14       52.58       55.28      2.83 o 
   6   1  14       36.97       36.01      1.85 o 
   7   1  14      170.12      167.27      4.19 o 
   8   1  14      103.66      106.24      3.39 o 
   9   1  14        2.32        0.55      2.12 o 
  10   1  14        7.57        4.18      2.55 o 
  11   1  14        7.58       13.32      3.78 o 
 -13   2  14        0.53       -2.37      2.41 o 
 -12   2  14       12.22        7.56      2.56 o 
 -11   2  14        7.70        9.08      4.55 o 
 -10   2  14      310.65      284.42      7.41 o 
  -9   2  14        2.08        2.33      2.13 o 
  -8   2  14       13.87       18.17      2.68 o 
  -7   2  14      292.64      300.40      5.58 o 
  -6   2  14        0.01       -0.99      0.99 o 
  -5   2  14       67.47       69.05      2.31 o 
  -4   2  14        3.89        3.50      1.05 o 
  -3   2  14      293.88      286.40      4.39 o 
  -2   2  14      603.71      587.13      6.65 o 
  -1   2  14      925.22      914.86      8.94 o 
   0   2  14      524.43      517.24      6.45 o 
   1   2  14       40.08       42.76      1.83 o 
   2   2  14       88.18       82.47      2.91 o 
   3   2  14      316.51      332.89      5.37 o 
   4   2  14      345.36      326.68      5.59 o 
   5   2  14      133.85      137.73      3.51 o 
   6   2  14       63.05       61.36      3.17 o 
   7   2  14      176.37      180.00      5.12 o 
   8   2  14       13.84       14.44      2.20 o 
   9   2  14       19.43       20.66      2.43 o 
  10   2  14        0.20       -1.83      1.83 o 
 -13   3  14        6.10        4.54      3.32 o 
 -12   3  14       29.77       28.11      3.52 o 
 -11   3  14       65.61       86.16      4.77 o 
 -10   3  14        2.11        0.30      2.47 o 
  -9   3  14       14.46       11.90      2.76 o 
  -8   3  14        2.55        3.46      2.35 o 
  -7   3  14        8.34       10.68      2.53 o 
  -6   3  14       14.64       19.80      2.31 o 
  -5   3  14      645.45      609.46      9.00 o 
  -4   3  14     1746.73     1694.59     16.91 o 
  -3   3  14       61.99       63.94      2.77 o 
  -2   3  14      426.59      449.02      5.40 o 
  -1   3  14      225.34      224.44      3.77 o 
   0   3  14      243.63      244.11      3.78 o 
   1   3  14       27.29       25.91      1.66 o 
   2   3  14        0.52        0.57      1.01 o 
   3   3  14        4.13        3.17      1.78 o 
   4   3  14      642.12      632.66      7.82 o 
   5   3  14      319.09      322.91      6.05 o 
   6   3  14        0.32       -1.34      1.34 o 
   7   3  14        5.89        4.83      2.25 o 
   8   3  14        0.50        0.09      2.99 o 
   9   3  14       47.36       46.91      3.80 o 
  10   3  14        7.17       10.49      4.77 o 
 -12   4  14       26.81       26.09      4.38 o 
 -11   4  14        0.22        0.52      2.57 o 
 -10   4  14        0.02       -1.31      2.47 o 
  -9   4  14        3.46       -2.04      2.04 o 
  -8   4  14      104.12      119.54      5.16 o 
  -7   4  14      131.26      145.89      5.49 o 
  -6   4  14        0.90        0.86      2.17 o 
  -5   4  14       75.56       78.07      3.47 o 
  -4   4  14      131.88      151.61      4.09 o 
  -3   4  14       61.90       62.45      2.78 o 
  -2   4  14      298.76      297.63      5.34 o 
  -1   4  14        0.01       -1.11      1.53 o 
   0   4  14      136.44      137.29      3.83 o 
   1   4  14        6.09        3.00      1.40 o 
   2   4  14       61.51       52.54      2.09 o 
   3   4  14        9.96       16.65      1.53 o 
   4   4  14       43.01       33.14      1.82 o 
   5   4  14       10.46       11.67      1.39 o 
   6   4  14      190.26      188.09      3.40 o 
   7   4  14        0.33        0.82      1.82 o 
   8   4  14        5.36        6.98      2.71 o 
   9   4  14        3.98        3.28      4.47 o 
 -10   5  14        3.03        6.26      2.83 o 
  -9   5  14       17.22       18.56      3.42 o 
  -8   5  14       16.10       16.06      3.06 o 
  -7   5  14       13.12       16.12      2.86 o 
  -6   5  14       21.36       20.49      3.06 o 
  -5   5  14       20.65       22.77      3.00 o 
  -4   5  14      346.69      344.26      7.02 o 
  -3   5  14      203.87      208.34      6.20 o 
  -2   5  14      259.22      274.99      6.14 o 
  -1   5  14       66.09       75.65      3.34 o 
   0   5  14       79.88       76.02      3.30 o 
   1   5  14        2.71        1.77      1.61 o 
   2   5  14        5.82        5.66      1.73 o 
   3   5  14       31.58       27.68      3.25 o 
   4   5  14       48.03       45.63      2.71 o 
   5   5  14      107.17      108.12      4.15 o 
   6   5  14        1.01       -0.20      1.55 o 
   7   5  14        0.70        0.05      2.26 o 
  -8   6  14       14.14       12.24      3.14 o 
  -7   6  14        0.26        2.98      2.64 o 
  -6   6  14       16.25       16.66      3.14 o 
  -5   6  14       49.03       46.16      4.59 o 
  -4   6  14        1.10       -1.45      2.77 o 
  -3   6  14        2.30       -0.99      2.84 o 
  -2   6  14        4.81        2.05      2.38 o 
  -1   6  14        6.05       10.53      2.76 o 
   0   6  14        8.61        7.42      2.76 o 
   1   6  14       48.09       45.34      2.99 o 
   2   6  14       27.18       26.17      2.57 o 
   3   6  14       83.68       79.08      4.80 o 
   4   6  14       33.32       26.13      2.74 o 
   5   6  14       48.68       47.27      3.11 o 
  -4   7  14       12.31       14.84      3.79 o 
  -3   7  14        0.79       -1.04      3.09 o 
  -2   7  14        1.99        3.15      4.01 o 
  -1   7  14       10.87       12.01      6.52 o 
   0   7  14        1.93        3.41      3.19 o 
   1   7  14        5.96        1.15      3.07 o 
 -13   0  15        7.44       11.22      4.14 o 
 -11   0  15      500.72      466.70     14.05 o 
  -9   0  15       20.19       18.65      3.78 o 
  -7   0  15      100.89       99.38      4.62 o 
  -5   0  15       61.57       50.19      3.47 o 
  -3   0  15      373.78      403.02      8.15 o 
  -1   0  15      214.51      233.86      5.48 o 
   1   0  15       68.75       59.10      2.57 o 
   3   0  15      108.89      105.90      3.10 o 
   5   0  15     1319.93     1279.14     15.99 o 
   7   0  15       71.14       74.58      4.92 o 
   9   0  15       57.48       70.20      4.67 o 
 -13   1  15        2.62        5.53      2.61 o 
 -12   1  15        6.62       13.60      2.97 o 
 -11   1  15      103.82       96.67      4.90 o 
 -10   1  15       92.36       95.05      4.64 o 
  -9   1  15       21.14       27.16      3.00 o 
  -8   1  15       26.93       26.41      3.91 o 
  -7   1  15      242.19      223.70      5.23 o 
  -6   1  15        0.74        3.10      1.03 o 
  -5   1  15      858.33      863.42     10.07 o 
  -4   1  15        0.42       -0.99      1.08 o 
  -3   1  15        1.42        2.21      1.11 o 
  -2   1  15       32.48       28.99      1.71 o 
  -1   1  15      293.88      275.30      4.45 o 
   0   1  15       12.40       12.47      1.40 o 
   1   1  15       16.96       16.77      1.38 o 
   2   1  15        0.22       -0.73      0.73 o 
   3   1  15      150.46      141.76      2.48 o 
   4   1  15      373.17      374.54      5.85 o 
   5   1  15     2113.41     2090.18     22.38 o 
   6   1  15        0.05       -0.92      1.25 o 
   7   1  15      111.83      117.52      2.90 o 
   8   1  15       29.81       29.10      2.15 o 
   9   1  15        3.49        2.65      1.61 o 
  10   1  15        1.99        3.19      1.66 o 
 -13   2  15        5.48       11.19      3.09 o 
 -12   2  15        0.01       -2.10      2.10 o 
 -11   2  15      129.58      120.54      4.90 o 
 -10   2  15      127.42      114.89      4.67 o 
  -9   2  15        1.00        1.78      1.89 o 
  -8   2  15       86.85       74.89      4.95 o 
  -7   2  15       84.40       91.42      3.73 o 
  -6   2  15      536.97      515.81      7.54 o 
  -5   2  15      474.64      476.19      6.05 o 
  -4   2  15      164.73      166.60      3.91 o 
  -3   2  15      265.54      250.30      4.20 o 
  -2   2  15       25.84       30.64      1.70 o 
  -1   2  15       74.07       74.77      3.50 o 
   0   2  15      552.12      587.50      6.91 o 
   1   2  15        3.35        4.93      1.27 o 
   2   2  15        2.58        0.68      0.97 o 
   3   2  15        3.32        3.31      1.29 o 
   4   2  15       30.77       23.03      2.01 o 
   5   2  15      168.21      178.68      4.07 o 
   6   2  15      212.56      216.18      4.60 o 
   7   2  15        0.91       -1.73      1.73 o 
   8   2  15       96.37       93.31      3.94 o 
   9   2  15        2.86        2.67      1.99 o 
  10   2  15       20.94       21.72      2.67 o 
 -12   3  15       10.73       13.74      3.19 o 
 -11   3  15       14.60       15.76      3.09 o 
 -10   3  15      156.21      159.32      5.99 o 
  -9   3  15       40.93       35.82      3.41 o 
  -8   3  15      146.19      141.16      5.39 o 
  -7   3  15        7.36       12.91      2.69 o 
  -6   3  15        0.63        0.71      1.86 o 
  -5   3  15      351.91      353.42      6.12 o 
  -4   3  15        5.31        4.45      1.59 o 
  -3   3  15      116.11      105.41      3.02 o 
  -2   3  15      118.55      120.25      3.01 o 
  -1   3  15      105.66       96.73      2.67 o 
   0   3  15       54.07       53.81      2.19 o 
   1   3  15       29.76       28.83      1.74 o 
   2   3  15       84.99       87.66      2.35 o 
   3   3  15       51.49       45.72      2.15 o 
   4   3  15      135.14      138.08      3.27 o 
   5   3  15      152.97      140.72      4.06 o 
   6   3  15       28.87       33.34      2.17 o 
   7   3  15        8.16       12.53      2.45 o 
   8   3  15       56.40       63.60      3.87 o 
   9   3  15       63.12       70.40      4.06 o 
 -11   4  15        1.02        1.11      2.59 o 
 -10   4  15       60.72       59.42      4.34 o 
  -9   4  15        1.88       -2.34      2.34 o 
  -8   4  15       92.51       82.58      4.53 o 
  -7   4  15       18.90       11.45      3.31 o 
  -6   4  15      182.91      178.28      5.88 o 
  -5   4  15      168.06      168.28      4.89 o 
  -4   4  15      124.48      123.12      3.84 o 
  -3   4  15      524.40      512.86      7.51 o 
  -2   4  15      813.84      783.89     10.73 o 
  -1   4  15       58.61       61.53      2.91 o 
   0   4  15       29.74       30.58      2.22 o 
   1   4  15       44.27       46.15      4.28 o 
   2   4  15       25.98       29.25      2.22 o 
   3   4  15        2.53        1.55      1.39 o 
   4   4  15        9.17       10.38      1.46 o 
   5   4  15       19.33       23.92      1.80 o 
   6   4  15        2.06        0.73      1.14 o 
   7   4  15       22.76       24.36      4.57 o 
   8   4  15       17.22       22.60      4.04 o 
 -10   5  15        8.91        9.19      3.18 o 
  -9   5  15        0.11       -2.35      2.35 o 
  -8   5  15        2.08        3.90      2.60 o 
  -7   5  15        3.89        6.55      2.51 o 
  -6   5  15        3.46        5.56      2.48 o 
  -5   5  15       81.82       85.07      4.50 o 
  -4   5  15       95.29      101.34      5.51 o 
  -3   5  15       59.82       62.88      3.90 o 
  -2   5  15       13.13        7.40      2.32 o 
  -1   5  15        1.89        1.20      1.76 o 
   0   5  15       11.49       11.03      2.07 o 
   1   5  15        0.52       -0.32      1.67 o 
   2   5  15        1.21        0.08      1.61 o 
   3   5  15       34.75       29.17      3.15 o 
   4   5  15        4.96        4.81      1.85 o 
   5   5  15      116.19      113.35      3.79 o 
   6   5  15       32.31       37.91      2.45 o 
  -8   6  15       34.70       35.55      7.90 o 
  -7   6  15       33.64       38.49      3.88 o 
  -6   6  15        1.74        1.03      2.89 o 
  -5   6  15       10.91       12.16      3.54 o 
  -4   6  15       15.50        8.15      3.32 o 
  -3   6  15        6.11        7.89      3.21 o 
  -2   6  15      116.05      103.67      4.95 o 
  -1   6  15       27.70       26.99      3.24 o 
   0   6  15        1.50        2.48      2.33 o 
   1   6  15        0.16        4.23      1.93 o 
   2   6  15        6.56        5.28      2.28 o 
   3   6  15       14.19       13.66      2.44 o 
   4   6  15       18.53       21.22      2.63 o 
 -12   0  16        0.15        8.50      4.07 o 
 -10   0  16       15.60       20.09      4.29 o 
  -8   0  16       50.04       50.48      4.87 o 
  -6   0  16       30.08       29.74      3.09 o 
  -4   0  16        1.79        4.53      1.97 o 
  -2   0  16        6.08        3.98      2.17 o 
   0   0  16       23.91       29.05      2.36 o 
   2   0  16      205.21      209.00      5.94 o 
   4   0  16     1263.27     1247.79     16.17 o 
   6   0  16       23.37       21.78      1.54 o 
   8   0  16        6.25        3.71      1.81 o 
  10   0  16      190.84      213.29      4.41 o 
 -13   1  16        0.69        3.28      2.96 o 
 -12   1  16      171.76      166.63      6.34 o 
 -11   1  16        0.60       -1.69      2.45 o 
 -10   1  16       45.38       41.70      3.66 o 
  -9   1  16        7.33        9.30      2.52 o 
  -8   1  16        4.24        4.61      2.08 o 
  -7   1  16       65.33       60.34      3.58 o 
  -6   1  16      398.51      426.17      6.73 o 
  -5   1  16       25.40       21.04      2.02 o 
  -4   1  16       84.15       77.00      2.91 o 
  -3   1  16      568.25      576.97      6.86 o 
  -2   1  16      224.57      225.16      4.11 o 
  -1   1  16        5.79       11.70      1.35 o 
   0   1  16        0.70        2.30      1.03 o 
   1   1  16      186.08      179.23      3.61 o 
   2   1  16       22.97       28.58      1.84 o 
   3   1  16       21.36       18.41      1.43 o 
   4   1  16       74.27       86.49      2.07 o 
   5   1  16      741.07      742.00      9.59 o 
   6   1  16      149.82      146.15      3.49 o 
   7   1  16        0.07        1.13      1.16 o 
   8   1  16        0.78        2.86      1.53 o 
   9   1  16        1.60        1.55      1.58 o 
  10   1  16        2.95       12.53      3.58 o 
 -13   2  16        2.67        0.45      2.45 o 
 -12   2  16       11.90       12.50      2.85 o 
 -11   2  16        0.10        2.15      2.29 o 
 -10   2  16       68.66       77.09      4.07 o 
  -9   2  16      164.58      158.82      7.34 o 
  -8   2  16       10.67       10.99      2.32 o 
  -7   2  16       14.65       10.69      2.23 o 
  -6   2  16       23.56       27.37      2.50 o 
  -5   2  16       34.87       40.30      2.47 o 
  -4   2  16      276.10      258.97      6.60 o 
  -3   2  16        0.71        1.33      1.27 o 
  -2   2  16        2.10        2.48      1.20 o 
  -1   2  16       24.50       28.21      1.60 o 
   0   2  16        0.75        0.48      1.29 o 
   1   2  16       46.71       48.75      2.16 o 
   2   2  16      128.87      134.57      4.07 o 
   3   2  16      106.09      107.92      2.86 o 
   4   2  16      452.99      483.84      7.58 o 
   5   2  16       14.75       12.89      2.07 o 
   6   2  16      136.17      133.47      3.69 o 
   7   2  16        0.22        0.02      1.79 o 
   8   2  16       27.94       30.60      3.33 o 
   9   2  16      102.88      113.46      5.69 o 
 -12   3  16       33.40       32.05      3.77 o 
 -11   3  16        0.60        2.51      2.68 o 
 -10   3  16        6.74        7.64      2.82 o 
  -9   3  16        6.98        4.02      2.54 o 
  -8   3  16       73.01       74.28      4.20 o 
  -7   3  16       25.66       22.48      2.65 o 
  -6   3  16       14.96       17.49      2.46 o 
  -5   3  16        0.05       -1.66      1.66 o 
  -4   3  16      942.40      955.52     11.80 o 
  -3   3  16       43.58       45.76      2.42 o 
  -2   3  16       14.70       15.50      1.65 o 
  -1   3  16      105.32       89.32      3.45 o 
   0   3  16       75.63       90.38      2.85 o 
   1   3  16        0.24       -0.97      1.17 o 
   2   3  16      268.58      250.97      4.24 o 
   3   3  16        0.24        0.55      1.31 o 
   4   3  16      594.86      610.78      8.04 o 
   5   3  16      283.43      288.47      5.91 o 
   6   3  16       10.54        6.89      1.66 o 
   7   3  16       75.94       86.97      5.53 o 
   8   3  16        6.63       13.53      2.59 o 
 -11   4  16        5.37        4.29      2.87 o 
 -10   4  16       70.30       65.81      4.58 o 
  -9   4  16       35.35       35.00      3.71 o 
  -8   4  16        0.59       -0.54      2.28 o 
  -7   4  16       56.52       55.00      3.89 o 
  -6   4  16        0.32       -1.13      2.32 o 
  -5   4  16       73.96       71.57      3.53 o 
  -4   4  16       32.84       31.46      2.66 o 
  -3   4  16       28.78       27.04      2.81 o 
  -2   4  16        0.11        1.37      1.83 o 
  -1   4  16       80.01       79.76      3.30 o 
   0   4  16       12.77       10.40      1.87 o 
   1   4  16       19.28       20.25      1.98 o 
   2   4  16        7.44        6.61      1.72 o 
   3   4  16       13.98       14.27      1.74 o 
   4   4  16       23.11       24.66      1.90 o 
   5   4  16       43.67       53.12      2.70 o 
   6   4  16        0.97        0.87      1.20 o 
   7   4  16        0.89        1.49      1.34 o 
  -9   5  16        4.82        0.81      2.63 o 
  -8   5  16        2.58        2.40      2.56 o 
  -7   5  16        3.15        0.48      2.46 o 
  -6   5  16       37.19       37.75      3.59 o 
  -5   5  16       44.30       39.22      4.20 o 
  -4   5  16        2.72        5.79      2.96 o 
  -3   5  16        1.67        1.74      2.35 o 
  -2   5  16        0.50        2.09      2.23 o 
  -1   5  16        0.04       -0.29      1.77 o 
   0   5  16        1.90        1.69      1.86 o 
   1   5  16      124.48      118.41      4.00 o 
   2   5  16       44.99       44.81      2.92 o 
   3   5  16        0.82       -0.90      2.35 o 
   4   5  16       87.11       87.00      3.63 o 
   5   5  16       23.05       20.02      2.87 o 
   6   5  16       23.50       23.17      2.16 o 
  -7   6  16       22.57       21.41      4.10 o 
  -6   6  16       26.41       19.09      4.56 o 
  -5   6  16       45.09       44.58      4.67 o 
  -4   6  16        9.92       10.94      3.53 o 
  -3   6  16        0.38        0.06      2.89 o 
  -2   6  16        0.51       -2.57      2.63 o 
  -1   6  16       70.23       63.11      4.16 o 
   0   6  16       21.72       21.72      3.03 o 
   1   6  16        1.28        0.28      2.46 o 
   2   6  16        5.83        6.30      2.32 o 
   3   6  16        0.64        1.55      2.00 o 
 -13   0  17       27.19       16.54      4.85 o 
 -11   0  17       28.96       33.94      5.24 o 
  -9   0  17        0.00       -3.02      3.02 o 
  -7   0  17      136.04      154.50      7.61 o 
  -5   0  17      164.15      159.60      5.44 o 
  -3   0  17       52.71       46.43      3.11 o 
  -1   0  17       30.84       32.22      2.50 o 
   1   0  17        4.37        2.86      1.94 o 
   3   0  17        0.85       -1.01      3.28 o 
   5   0  17       91.46       83.12      2.94 o 
   7   0  17       95.48       96.38      2.86 o 
   9   0  17       27.59       35.24      1.97 o 
 -13   1  17        6.31       10.14      3.06 o 
 -12   1  17       18.92       24.62      3.49 o 
 -11   1  17        5.05       -2.90      2.90 o 
 -10   1  17       19.32       28.05      3.33 o 
  -9   1  17        4.67        4.97      2.43 o 
  -8   1  17       80.34       77.92      4.19 o 
  -7   1  17        4.58        2.40      2.23 o 
  -6   1  17        4.28        1.29      1.96 o 
  -5   1  17     2113.30     2048.72     20.05 o 
  -4   1  17      469.44      450.22      6.19 o 
  -3   1  17       60.83       60.18      2.29 o 
  -2   1  17       45.66       43.30      2.92 o 
  -1   1  17      540.66      531.78      6.76 o 
   0   1  17        1.67        3.26      1.34 o 
   1   1  17        3.89        2.02      1.42 o 
   2   1  17       37.65       40.65      2.16 o 
   3   1  17       59.33       64.25      2.29 o 
   4   1  17       53.12       55.86      2.50 o 
   5   1  17      238.49      249.54      3.98 o 
   6   1  17       34.34       31.74      1.96 o 
   7   1  17       77.58       84.67      2.75 o 
   8   1  17       17.69       17.30      1.54 o 
   9   1  17        9.16       13.83      2.01 o 
 -12   2  17        9.92       10.92      2.85 o 
 -11   2  17        7.80        6.02      3.75 o 
 -10   2  17        1.19        2.30      2.23 o 
  -9   2  17       32.65       35.01      3.07 o 
  -8   2  17       32.36       26.34      3.08 o 
  -7   2  17       28.07       30.15      3.98 o 
  -6   2  17       22.97       25.00      2.57 o 
  -5   2  17      473.59      487.68      7.42 o 
  -4   2  17      219.61      203.92      4.72 o 
  -3   2  17        0.14       -1.40      1.40 o 
  -2   2  17       51.29       53.74      2.17 o 
  -1   2  17        2.82        3.51      1.36 o 
   0   2  17      445.86      420.21      6.90 o 
   1   2  17       83.82       67.41      2.87 o 
   2   2  17       68.05       53.39      4.48 o 
   3   2  17      601.82      557.27      7.36 o 
   4   2  17      124.67      141.34      3.20 o 
   5   2  17        2.64        3.09      1.59 o 
   6   2  17      100.00       98.06      3.19 o 
   7   2  17        9.10        8.97      2.20 o 
   8   2  17       15.72       20.39      2.59 o 
 -12   3  17        2.54        3.39      2.52 o 
 -11   3  17       61.46       58.68      3.97 o 
 -10   3  17       33.81       38.64      3.41 o 
  -9   3  17        6.13        7.16      2.47 o 
  -8   3  17       12.88        9.15      2.44 o 
  -7   3  17       75.46       85.45      4.09 o 
  -6   3  17       11.58       14.66      2.47 o 
  -5   3  17      127.66      119.21      3.91 o 
  -4   3  17      532.92      503.50      7.55 o 
  -3   3  17      306.98      299.49      5.48 o 
  -2   3  17       63.51       57.17      2.84 o 
  -1   3  17       54.87       50.66      2.40 o 
   0   3  17      131.09      115.79      3.27 o 
   1   3  17       38.26       27.18      2.37 o 
   2   3  17        0.73        1.11      1.39 o 
   3   3  17        4.73        6.97      1.62 o 
   4   3  17      211.17      206.77      4.65 o 
   5   3  17      100.84      105.84      4.24 o 
   6   3  17       16.97       16.52      1.92 o 
   7   3  17       29.84       29.65      3.16 o 
   8   3  17        0.60        1.84      2.27 o 
 -10   4  17        1.14        3.98      2.78 o 
  -9   4  17        1.82        6.03      2.73 o 
  -8   4  17       17.45       21.10      3.22 o 
  -7   4  17        2.76        1.29      2.42 o 
  -6   4  17        0.00       -2.28      2.28 o 
  -5   4  17       76.44       74.58      3.65 o 
  -4   4  17        0.01       -0.15      2.25 o 
  -3   4  17        9.25        6.63      2.08 o 
  -2   4  17       19.98       26.96      3.20 o 
  -1   4  17      241.09      231.72      5.32 o 
   0   4  17       91.23       99.77      3.55 o 
   1   4  17      190.37      179.69      4.89 o 
   2   4  17       10.53       15.16      2.35 o 
   3   4  17      726.83      687.97      9.15 o 
   4   4  17       34.10       28.41      2.08 o 
   5   4  17        0.49        1.10      2.22 o 
   6   4  17        2.77        3.27      2.39 o 
   7   4  17        0.96       -1.09      2.01 o 
  -9   5  17        2.59       -2.45      2.45 o 
  -8   5  17        3.32       -0.14      2.58 o 
  -7   5  17       13.59        9.33      2.85 o 
  -6   5  17       21.19       18.25      3.81 o 
  -5   5  17       15.27       19.06      3.53 o 
  -4   5  17       11.71       15.04      3.52 o 
  -3   5  17       69.25       62.43      4.33 o 
  -2   5  17        3.38        5.77      2.41 o 
  -1   5  17        2.24        1.63      2.35 o 
   0   5  17       13.02        9.61      2.11 o 
   1   5  17        0.36       -0.27      1.88 o 
   2   5  17        0.95       -0.80      1.80 o 
   3   5  17        0.05        1.43      1.82 o 
   4   5  17      169.07      152.01      4.61 o 
   5   5  17       29.18       32.92      2.54 o 
  -6   6  17        1.24        1.57      5.48 o 
  -5   6  17        1.12        2.69      3.20 o 
  -4   6  17       11.69        9.11      3.56 o 
  -3   6  17        3.23       -2.84      2.84 o 
  -2   6  17        0.00        1.56      3.55 o 
  -1   6  17       33.31       30.32      3.78 o 
   0   6  17       45.44       42.81      5.29 o 
   1   6  17       42.93       42.84      3.38 o 
   2   6  17       53.71       46.83      4.16 o 
 -12   0  18       36.24       36.94      8.15 o 
 -10   0  18      146.74      133.29      7.98 o 
  -8   0  18       11.80       25.22      4.38 o 
  -6   0  18     3932.65     3991.91     62.72 o 
  -4   0  18      168.34      178.81      5.95 o 
  -2   0  18      225.25      247.80      8.96 o 
   0   0  18      173.11      184.35      6.49 o 
   2   0  18       70.40       71.90      4.05 o 
   4   0  18      301.37      293.23      5.93 o 
   6   0  18       16.46       14.64      1.67 o 
   8   0  18       91.27      102.86      3.44 o 
 -12   1  18       33.01       23.41      3.52 o 
 -11   1  18       17.24       20.07      3.37 o 
 -10   1  18       61.16       60.51      4.20 o 
  -9   1  18        9.05        8.12      2.68 o 
  -8   1  18       57.26       55.93      5.39 o 
  -7   1  18        6.10        9.18      2.67 o 
  -6   1  18      675.91      659.70     11.11 o 
  -5   1  18      122.96      116.08      3.88 o 
  -4   1  18       65.56       63.10      2.57 o 
  -3   1  18        1.96       -0.63      1.28 o 
  -2   1  18        0.02        0.55      1.33 o 
  -1   1  18       36.24       40.33      3.59 o 
   0   1  18      123.87      133.90      3.99 o 
   1   1  18        1.48       -0.52      1.44 o 
   2   1  18       54.02       62.40      2.70 o 
   3   1  18       26.15       25.76      1.97 o 
   4   1  18        9.17        9.49      1.67 o 
   5   1  18      152.05      161.94      3.61 o 
   6   1  18        9.21        3.76      1.42 o 
   7   1  18        1.65        2.91      1.33 o 
   8   1  18       25.98       29.71      3.17 o 
 -12   2  18       17.54       25.12      3.61 o 
 -11   2  18       25.01       19.39      3.37 o 
 -10   2  18       15.21       14.86      3.02 o 
  -9   2  18       31.44       31.59      3.43 o 
  -8   2  18       11.35       13.08      2.72 o 
  -7   2  18      101.84      105.41      4.84 o 
  -6   2  18      690.38      697.24     11.95 o 
  -5   2  18      438.11      420.73      7.67 o 
  -4   2  18       71.16       67.81      2.94 o 
  -3   2  18      523.46      504.55      7.20 o 
  -2   2  18       28.86       27.28      2.06 o 
  -1   2  18      215.32      227.83      5.96 o 
   0   2  18        2.22        1.10      1.75 o 
   1   2  18       12.59       14.79      1.92 o 
   2   2  18        4.53        5.41      1.57 o 
   3   2  18       53.29       49.10      2.31 o 
   4   2  18      164.12      160.24      3.62 o 
   5   2  18        4.30        3.19      1.25 o 
   6   2  18        5.34        4.66      1.55 o 
   7   2  18      205.43      203.02      4.40 o 
   8   2  18        2.18        5.10      2.17 o 
 -11   3  18        4.35        5.38      2.63 o 
 -10   3  18       42.53       50.02      3.73 o 
  -9   3  18        0.05       -0.23      2.19 o 
  -8   3  18        3.33        2.51      2.24 o 
  -7   3  18        0.15       -1.05      2.63 o 
  -6   3  18       29.31       30.08      3.21 o 
  -5   3  18        0.45       -1.85      1.85 o 
  -4   3  18       29.24       28.32      2.34 o 
  -3   3  18      262.68      261.16      5.73 o 
  -2   3  18        0.99       -0.07      2.01 o 
  -1   3  18      168.29      159.98      4.27 o 
   0   3  18        3.70        4.55      1.66 o 
   1   3  18       16.48       13.70      1.81 o 
   2   3  18      239.44      224.27      4.61 o 
   3   3  18       31.61       37.38      2.28 o 
   4   3  18      124.03      128.20      5.22 o 
   5   3  18      157.30      171.13      3.77 o 
   6   3  18        4.77       -1.33      1.47 o 
   7   3  18        2.80        5.13      2.40 o 
 -10   4  18        0.60       -1.90      2.83 o 
  -9   4  18       14.94       21.02      3.27 o 
  -8   4  18        1.79       -1.84      2.15 o 
  -7   4  18       64.57       58.19      3.69 o 
  -6   4  18        8.84        5.96      2.28 o 
  -5   4  18        2.45       -2.55      2.55 o 
  -4   4  18        0.14       -0.18      2.06 o 
  -3   4  18       23.60       23.48      2.95 o 
  -2   4  18       68.62       70.45      3.37 o 
  -1   4  18        0.99        1.99      1.79 o 
   0   4  18      156.75      163.50      4.93 o 
   1   4  18       27.80       28.51      2.54 o 
   2   4  18        1.59        2.22      1.75 o 
   3   4  18       68.53       73.21      3.34 o 
   4   4  18       81.28       77.52      3.01 o 
   5   4  18        0.03       -1.35      1.35 o 
   6   4  18       21.29       24.95      2.00 o 
  -8   5  18        4.18       -2.16      5.31 o 
  -7   5  18        3.27        1.79      3.16 o 
  -6   5  18       44.06       42.29      4.97 o 
  -5   5  18        3.40        3.99      3.02 o 
  -4   5  18       52.28       50.64      4.57 o 
  -3   5  18        7.21        5.64      2.61 o 
  -2   5  18        0.76       -1.52      2.12 o 
  -1   5  18        1.86        0.32      1.92 o 
   0   5  18       14.57       15.66      3.71 o 
   1   5  18       67.91       75.82      3.77 o 
   2   5  18       12.68        9.38      2.21 o 
   3   5  18        0.14        0.27      1.88 o 
   4   5  18       33.35       34.83      2.75 o 
  -4   6  18        0.04       -2.90      2.90 o 
  -3   6  18        2.40        4.24      3.27 o 
  -2   6  18        1.40        8.21      3.14 o 
  -1   6  18       17.27       18.83      3.36 o 
   0   6  18       28.35       21.24      4.58 o 
 -11   0  19       27.69       29.13      8.08 o 
  -9   0  19      185.91      206.33      9.30 o 
  -7   0  19     1124.65     1086.18     23.03 o 
  -5   0  19        0.02       -2.44      2.44 o 
  -3   0  19      223.15      201.70      8.82 o 
  -1   0  19        8.87        8.04      2.96 o 
   1   0  19        2.72        5.25      2.45 o 
   3   0  19        4.34        4.97      2.09 o 
   5   0  19        0.84        0.66      1.41 o 
   7   0  19        0.74       -0.52      1.68 o 
 -12   1  19        0.14        1.04      2.62 o 
 -11   1  19       13.72       10.61      3.10 o 
 -10   1  19        1.11        2.30      2.57 o 
  -9   1  19       32.19       37.60      3.63 o 
  -8   1  19       30.58       29.60      3.35 o 
  -7   1  19      156.30      178.62      6.11 o 
  -6   1  19      210.74      222.53      8.58 o 
  -5   1  19      198.14      197.22      5.28 o 
  -4   1  19       78.72       80.41      3.06 o 
  -3   1  19      355.13      345.36      5.33 o 
  -2   1  19       12.07       14.04      1.97 o 
  -1   1  19       32.45       32.69      2.57 o 
   0   1  19       28.17       35.03      2.54 o 
   1   1  19       40.11       29.97      2.86 o 
   2   1  19       96.17       80.18      3.23 o 
   3   1  19        0.02       -1.33      1.33 o 
   4   1  19        2.19       -0.97      1.33 o 
   5   1  19        5.37        4.86      1.26 o 
   6   1  19       22.75       27.90      1.45 o 
   7   1  19        1.31        1.50      1.13 o 
   8   1  19       15.67       13.67      3.88 o 
 -11   2  19        6.55        8.40      2.93 o 
 -10   2  19       66.85       64.84      5.05 o 
  -9   2  19        4.34        3.37      2.63 o 
  -8   2  19        4.07        8.07      2.70 o 
  -7   2  19      267.61      275.36      8.72 o 
  -6   2  19       57.24       64.68      4.03 o 
  -5   2  19      165.58      149.86      4.74 o 
  -4   2  19       32.40       32.41      2.39 o 
  -3   2  19        2.69        1.76      1.76 o 
  -2   2  19      215.34      201.50      4.57 o 
  -1   2  19       41.07       41.78      2.33 o 
   0   2  19       15.01       11.69      2.06 o 
   1   2  19       99.33       86.17      3.45 o 
   2   2  19        5.58        5.91      1.73 o 
   3   2  19      118.73      122.29      3.76 o 
   4   2  19      220.14      215.54      4.31 o 
   5   2  19        0.23       -1.31      1.45 o 
   6   2  19       42.92       43.05      2.73 o 
   7   2  19        1.43        4.47      2.21 o 
 -11   3  19        1.13        1.25      2.55 o 
 -10   3  19        1.60        2.95      2.48 o 
  -9   3  19        9.30        8.33      2.52 o 
  -8   3  19        7.28        5.66      2.69 o 
  -7   3  19      160.69      166.06      6.83 o 
  -6   3  19       14.25       16.64      2.90 o 
  -5   3  19       17.51       18.33      3.52 o 
  -4   3  19        1.88       -2.07      2.07 o 
  -3   3  19       38.98       39.62      2.79 o 
  -2   3  19       61.94       62.81      3.07 o 
  -1   3  19       10.97       13.04      1.99 o 
   0   3  19       67.15       56.33      3.08 o 
   1   3  19        5.71        3.51      1.76 o 
   2   3  19        4.45        4.94      1.69 o 
   3   3  19       55.29       60.60      3.05 o 
   4   3  19      174.74      193.53      4.33 o 
   5   3  19        0.82        2.16      1.34 o 
   6   3  19        6.58       11.80      1.86 o 
  -9   4  19        0.48       -0.75      2.27 o 
  -8   4  19        0.21       -0.36      2.20 o 
  -7   4  19       55.69       63.36      4.35 o 
  -6   4  19       81.33       91.35      7.46 o 
  -5   4  19        3.03        3.05      2.98 o 
  -4   4  19        5.19        5.00      2.38 o 
  -3   4  19       50.81       49.62      3.59 o 
  -2   4  19       30.53       31.35      3.15 o 
  -1   4  19        0.09       -0.84      2.06 o 
   0   4  19      120.08      118.00      5.20 o 
   1   4  19      218.67      221.69      7.56 o 
   2   4  19       25.68       31.58      2.60 o 
   3   4  19      161.47      165.10      4.70 o 
   4   4  19       31.96       35.20      2.48 o 
   5   4  19       27.05       21.12      1.91 o 
  -7   5  19       21.65       23.19      4.61 o 
  -6   5  19       12.96       15.47      3.79 o 
  -5   5  19       25.69       19.51      3.89 o 
  -4   5  19       60.59       66.86      5.14 o 
  -3   5  19        2.55        3.75      2.95 o 
  -2   5  19       12.50       12.04      2.73 o 
  -1   5  19        6.16        7.83      2.89 o 
   0   5  19       16.38       17.39      2.61 o 
   1   5  19       24.53       30.09      2.88 o 
   2   5  19       21.86       27.10      2.76 o 
   3   5  19       37.03       51.10      9.82 o 
 -10   0  20        0.00       -1.58      3.41 o 
  -8   0  20      373.04      372.33     16.16 o 
  -6   0  20      769.79      727.90     17.73 o 
  -4   0  20       92.42      106.13      6.14 o 
  -2   0  20      111.30      110.89      6.03 o 
   0   0  20     1015.97      894.20     17.81 o 
   2   0  20      103.31       86.51     10.44 o 
   4   0  20       32.99       38.27      3.18 o 
   6   0  20        1.32       -0.87      1.53 o 
 -11   1  20        0.00        3.54      2.80 o 
 -10   1  20        6.53        5.67      2.86 o 
  -9   1  20        4.30        3.96      2.55 o 
  -8   1  20        1.14        2.40      2.52 o 
  -7   1  20       24.07       25.55      3.34 o 
  -6   1  20      176.62      165.50      5.83 o 
  -5   1  20        0.46       -1.70      1.70 o 
  -4   1  20       70.33       63.62      3.18 o 
  -3   1  20        0.01        0.66      1.69 o 
  -2   1  20       30.88       29.78      2.72 o 
  -1   1  20        6.48       -0.06      1.88 o 
   0   1  20      241.99      231.23      5.63 o 
   1   1  20       41.59       32.31      2.63 o 
   2   1  20        0.06       -0.32      1.48 o 
   3   1  20       39.42       36.80      2.66 o 
   4   1  20        0.04        0.24      1.38 o 
   5   1  20       30.38       33.48      2.23 o 
   6   1  20      116.79      125.93      2.79 o 
   7   1  20        0.30       -0.48      1.05 o 
 -11   2  20        6.73        7.60      3.82 o 
 -10   2  20        6.61       10.53      3.03 o 
  -9   2  20       49.61       55.03      4.24 o 
  -8   2  20        9.65       16.48      3.10 o 
  -7   2  20       20.26       17.29      3.74 o 
  -6   2  20       63.38       48.95      3.82 o 
  -5   2  20      151.45      147.07      4.82 o 
  -4   2  20       60.81       61.07      3.70 o 
  -3   2  20       11.06       13.12      2.10 o 
  -2   2  20      175.78      185.01      5.30 o 
  -1   2  20       92.07       88.12      3.46 o 
   0   2  20      172.17      156.80      4.81 o 
   1   2  20       84.03       74.00      3.39 o 
   2   2  20        9.62        2.41      2.37 o 
   3   2  20        1.72        0.91      2.68 o 
   4   2  20       18.22       20.16      1.85 o 
   5   2  20       45.49       47.08      2.21 o 
   6   2  20        9.50       12.42      1.51 o 
 -10   3  20        0.14       -0.42      3.09 o 
  -9   3  20       60.16       59.90      4.43 o 
  -8   3  20        4.73       11.03      2.97 o 
  -7   3  20        0.08       -2.30      2.43 o 
  -6   3  20       37.27       44.11      4.46 o 
  -5   3  20       58.31       54.63      4.50 o 
  -4   3  20        0.92       -0.44      2.55 o 
  -3   3  20        5.13        3.32      1.88 o 
  -2   3  20        5.32        0.27      1.79 o 
  -1   3  20       21.35       27.27      2.63 o 
   0   3  20       59.74       50.80      3.07 o 
   1   3  20        7.24        5.88      1.89 o 
   2   3  20      125.63      111.62      4.05 o 
   3   3  20       50.36       48.49      3.21 o 
   4   3  20        0.03        2.07      1.65 o 
   5   3  20        7.26       10.89      2.15 o 
  -8   4  20       30.68       30.75      6.44 o 
  -7   4  20       12.86        6.33      3.38 o 
  -6   4  20       29.52       30.96      4.24 o 
  -5   4  20        3.23        6.05      3.19 o 
  -4   4  20        0.05       -1.64      2.58 o 
  -3   4  20       26.01       26.83      3.17 o 
  -2   4  20        2.97        1.52      2.68 o 
  -1   4  20       41.61       33.74      2.99 o 
   0   4  20        1.95        1.09      2.55 o 
   1   4  20        1.82        6.71      2.21 o 
   2   4  20        6.80        9.21      2.12 o 
   3   4  20      150.27      144.82      4.54 o 
   4   4  20        1.20        3.14      1.75 o 
  -6   5  20       51.91       55.86      5.33 o 
  -5   5  20        3.31        7.51      4.11 o 
  -4   5  20        1.14        0.36      2.85 o 
  -3   5  20       14.80       17.10      3.79 o 
  -2   5  20        0.18       -0.42      2.78 o 
  -1   5  20       18.42       18.73      3.45 o 
   0   5  20        4.93        2.22      2.13 o 
   1   5  20       66.64       70.52      3.84 o 
 -11   0  21        0.31        1.94      5.54 o 
  -9   0  21        2.38        5.29      3.80 o 
  -7   0  21      215.93      216.50      9.57 o 
  -5   0  21       29.12       29.61      4.30 o 
  -3   0  21      213.20      192.20     11.48 o 
  -1   0  21      363.15      376.98     10.83 o 
   1   0  21       69.78       77.32      4.78 o 
   3   0  21       28.90       23.64      3.06 o 
   5   0  21       18.11       24.81      2.92 o 
 -11   1  21        4.17        3.35      2.86 o 
 -10   1  21        4.92        1.51      2.68 o 
  -9   1  21        3.68        2.27      2.66 o 
  -8   1  21        0.22       -1.12      2.53 o 
  -7   1  21        0.05       -2.06      2.30 o 
  -6   1  21      183.68      187.68      6.25 o 
  -5   1  21       39.27       27.00      3.07 o 
  -4   1  21        5.27        7.70      2.28 o 
  -3   1  21      289.33      292.86      6.88 o 
  -2   1  21       10.50        6.04      2.20 o 
  -1   1  21      294.26      278.69      6.54 o 
   0   1  21       53.67       57.09      3.23 o 
   1   1  21       12.17        9.02      2.04 o 
   2   1  21       80.45       72.65      3.34 o 
   3   1  21       59.21       55.50      2.90 o 
   4   1  21        3.60        5.21      1.61 o 
   5   1  21        5.86        5.25      1.52 o 
   6   1  21        6.55        5.93      1.45 o 
 -10   2  21        3.54        7.24      2.91 o 
  -9   2  21       26.00       26.40      3.63 o 
  -8   2  21       63.85       66.73      5.84 o 
  -7   2  21      141.75      148.54      5.92 o 
  -6   2  21      139.97      155.83      6.85 o 
  -5   2  21        2.29        0.67      2.75 o 
  -4   2  21       88.59       94.99      4.45 o 
  -3   2  21      109.31      115.19      4.53 o 
  -2   2  21        4.19        5.48      2.16 o 
  -1   2  21      159.61      160.41      5.02 o 
   0   2  21       10.75       10.18      2.21 o 
   1   2  21       56.29       56.65      3.16 o 
   2   2  21       20.07       23.92      3.14 o 
   3   2  21       20.93       19.22      2.14 o 
   4   2  21        5.39        3.74      2.10 o 
   5   2  21        1.09       -0.81      1.49 o 
  -9   3  21       42.39       53.87      5.51 o 
  -8   3  21        2.72        5.19      3.36 o 
  -7   3  21       57.08       58.76      5.09 o 
  -6   3  21       57.64       53.76      4.80 o 
  -5   3  21        0.65       -1.33      2.63 o 
  -4   3  21      105.23      112.03      4.90 o 
  -3   3  21        0.08       -2.13      2.13 o 
  -2   3  21        4.10        6.12      2.32 o 
  -1   3  21        3.15        0.92      2.84 o 
   0   3  21        6.90        4.29      2.07 o 
   1   3  21       21.31       20.42      2.40 o 
   2   3  21       16.83        7.99      2.28 o 
   3   3  21        0.11       -1.56      1.56 o 
   4   3  21        5.22        2.12      1.86 o 
  -7   4  21       60.64       74.70      5.63 o 
  -6   4  21       30.26       27.31      4.17 o 
  -5   4  21        1.15        0.34      3.08 o 
  -4   4  21        0.00        0.07      2.96 o 
  -3   4  21       10.70        5.75      2.91 o 
  -2   4  21        1.61        0.02      2.67 o 
  -1   4  21        0.06        1.88      2.10 o 
   0   4  21       76.04       76.69      3.85 o 
   1   4  21        0.11       -2.44      2.60 o 
   2   4  21        1.20       -0.46      1.92 o 
   3   4  21        3.48        1.44      4.82 o 
  -3   5  21       27.92       34.46      7.06 o 
  -2   5  21        4.54        1.49      5.54 o 
 -10   0  22       19.51       21.12      4.92 o 
  -8   0  22       11.77       -0.16      3.37 o 
  -6   0  22       59.57       68.38      5.89 o 
  -4   0  22       31.20       30.76      4.20 o 
  -2   0  22      517.49      490.00     34.88 o 
   0   0  22      230.65      224.60      9.05 o 
   2   0  22       30.70       33.95      3.80 o 
   4   0  22       53.07       54.28      4.00 o 
 -10   1  22        5.02       10.18      3.09 o 
  -9   1  22       35.37       35.50      3.91 o 
  -8   1  22       31.83       31.42      3.67 o 
  -7   1  22       56.92       66.16      4.39 o 
  -6   1  22        4.87        9.90      4.18 o 
  -5   1  22       45.08       48.15      4.36 o 
  -4   1  22        0.03       -0.01      3.43 o 
  -3   1  22        0.25        0.62      2.39 o 
  -2   1  22        1.07       -2.30      2.30 o 
  -1   1  22       28.31       32.95      3.22 o 
   0   1  22       23.38       12.64      2.93 o 
   1   1  22       24.84       25.17      2.44 o 
   2   1  22        3.16        3.45      2.20 o 
   3   1  22       11.37       11.76      2.73 o 
   4   1  22        1.17        5.75      1.76 o 
   5   1  22        5.10        6.29      1.71 o 
  -9   2  22       33.17       30.41      3.88 o 
  -8   2  22      165.87      191.62      6.87 o 
  -7   2  22       99.43      122.87      6.48 o 
  -6   2  22       26.79       27.48      4.02 o 
  -5   2  22       58.23       60.13      4.76 o 
  -4   2  22        9.94       10.71      3.60 o 
  -3   2  22      133.37      132.88      5.88 o 
  -2   2  22       50.95       51.72      3.42 o 
  -1   2  22       24.21       21.16      2.64 o 
   0   2  22        0.56       -1.12      2.05 o 
   1   2  22      108.30      105.54      4.78 o 
   2   2  22        0.00       -0.67      1.71 o 
   3   2  22        0.12       -1.50      1.50 o 
   4   2  22       28.44       31.10      2.43 o 
  -8   3  22       30.71       31.77      4.58 o 
  -7   3  22        0.00       -2.12      2.96 o 
  -6   3  22        3.19        0.38      3.01 o 
  -5   3  22       66.50       70.84      5.14 o 
  -4   3  22       28.83       42.39      7.01 o 
  -3   3  22       30.09       29.74      3.65 o 
  -2   3  22        5.99        3.98      2.78 o 
  -1   3  22       25.98       26.02      2.79 o 
   0   3  22       11.32        5.90      2.11 o 
   1   3  22        0.57        1.37      1.82 o 
   2   3  22        0.02       -0.50      1.74 o 
   3   3  22        4.44        3.22      2.71 o 
  -6   4  22       45.52       40.95      4.63 o 
  -5   4  22       50.40       53.31      6.61 o 
  -4   4  22        0.29        4.48      3.83 o 
  -3   4  22       29.28       33.99     12.33 o 
  -2   4  22       26.88       32.65      3.83 o 
  -1   4  22        6.39        1.32      2.67 o 
   0   4  22       20.29       28.81      2.92 o 
   1   4  22        6.14       12.03      2.50 o 
  -9   0  23       59.92       66.18      6.59 o 
  -7   0  23       35.03       25.16      4.78 o 
  -5   0  23       13.30       15.86      5.87 o 
  -3   0  23        2.29       -0.75      4.42 o 
  -1   0  23      113.54      120.79      6.77 o 
   1   0  23        5.16        2.84      2.67 o 
   3   0  23        0.61        0.16      2.35 o 
  -9   1  23        1.79       -1.55      2.61 o 
  -8   1  23        6.05        1.32      2.68 o 
  -7   1  23       20.29       22.90      4.01 o 
  -6   1  23        5.51        2.60      2.84 o 
  -5   1  23        0.89        1.50      5.07 o 
  -4   1  23        8.98        8.16      4.35 o 
  -3   1  23       43.38       47.04      4.06 o 
  -2   1  23       24.81       25.68      4.36 o 
  -1   1  23      172.04      144.66      6.36 o 
   0   1  23        1.08       -1.70      1.89 o 
   1   1  23        0.50        1.92      1.79 o 
   2   1  23        0.51        0.94      1.72 o 
   3   1  23      105.86      110.67      4.57 o 
   4   1  23        5.66        7.80      1.87 o 
  -8   2  23       76.81       89.40      6.13 o 
  -7   2  23       57.19       53.58      4.97 o 
  -6   2  23       74.11       75.10      6.22 o 
  -5   2  23        0.60       -3.26      3.26 o 
  -4   2  23        2.12        9.76      3.92 o 
  -3   2  23        1.89        2.20      2.71 o 
  -2   2  23       17.41       30.29      5.31 o 
  -1   2  23        4.66        7.17      2.22 o 
   0   2  23       55.39       54.18      3.34 o 
   1   2  23        0.88        2.32      2.09 o 
   2   2  23       20.02       19.44      2.72 o 
   3   2  23        0.86        1.24      1.90 o 
  -7   3  23        3.62        0.96      3.28 o 
  -6   3  23        0.16        2.86      3.03 o 
  -5   3  23        3.22        5.56      3.75 o 
  -4   3  23       32.01       40.77      5.38 o 
  -3   3  23       33.19       36.24      5.08 o 
  -2   3  23        2.44        3.58      2.77 o 
  -1   3  23        2.27        3.20      2.08 o 
   0   3  23        0.21       -0.72      1.91 o 
   1   3  23       18.81       21.82      2.60 o 
   2   3  23        0.50        3.23      4.67 o 
  -8   0  24        1.64       -0.40      5.27 o 
  -6   0  24        3.23        8.10      5.42 o 
  -4   0  24       18.66       14.22      5.97 o 
  -2   0  24        0.00        1.09      4.72 o 
   0   0  24        4.40        1.54      2.77 o 
   2   0  24       16.21       17.57      3.36 o 
  -8   1  24        2.18        3.27      3.25 o 
  -7   1  24       11.68       15.73      4.62 o 
  -6   1  24        6.36       14.68     10.66 o 
  -5   1  24       11.37       11.49      4.11 o 
  -4   1  24        0.63        4.58      3.51 o 
  -3   1  24       53.60       64.20      6.05 o 
  -2   1  24      150.05      135.46      8.08 o 
  -1   1  24       45.24       46.44      4.10 o 
   0   1  24        0.24       -2.11      2.11 o 
   1   1  24        0.00       -1.93      1.93 o 
   2   1  24       15.26       14.49      2.25 o 
  -7   2  24       23.35       22.59      6.94 o 
  -6   2  24        6.15        8.28      4.13 o 
  -5   2  24       16.95       19.45      4.76 o 
  -4   2  24        5.97        3.37      3.83 o 
  -3   2  24        1.14       -0.53      2.57 o 
  -2   2  24       21.43       18.94      3.35 o 
  -1   2  24       46.01       55.97      3.63 o 
   0   2  24        3.01        1.97      2.10 o 
   1   2  24       13.27       16.02      2.78 o 
  -5   3  24        0.01        0.06      3.69 o 
  -4   3  24        0.03        1.12      5.39 o 
  -3   3  24       67.04       78.17      6.63 o 
  -2   3  24       32.46       28.39      3.79 o 
  -1   3  24        5.39        9.47      3.13 o 
  -5   0  25       66.68       70.40      9.55 o 
  -3   0  25       70.05       82.53      9.15 o 
  -1   0  25        4.28       -2.19      4.52 o 
   1   0  25       49.79       42.91      4.48 o 
  -6   1  25        0.03        1.03      3.92 o 
  -5   1  25       43.36       64.89      6.27 o 
  -4   1  25        0.54       -0.16      3.38 o 
  -3   1  25        3.60        3.61      3.75 o 
  -2   1  25       29.98       33.17      3.81 o 
  -1   1  25        8.17       -1.80      2.94 o 
   0   1  25        1.48        1.48      2.28 o 
  -4   2  25        1.28        0.58      5.82 o 
  -3   2  25        0.17        2.41      4.82 o 
  -2   2  25       68.90       72.14      5.70 o 
  -1   2  25        4.04        2.30      3.48 o 
                                                 
